# Supplementary material for: Microglial senescence contributes to female-biased neuroinflammation in the aging mouse hippocampus: implications for Alzheimer’s disease
Source: J Neuroinflammation. 2023 Aug 16;20:188. doi: 10.1186/s12974-023-02870-2 (PMC10433617; doi:10.1186/s12974-023-02870-2)
Supplement: Supplementary file 5 — Additional file 5: Table S1. Table of primers and probes used for the RT-qPCR and telomere assay, antibodies dilutions used for IHC, and IHC settings. [file 12974_2023_2870_MOESM5_ESM.xlsx]

## Sheet: Primer Probes
RT-qPCR
Name	Type	Sequence Number	Reference Number	Sequence (5' to 3')
Pan Cdkn2a	Forward	FOR.N001040654.1.pt.Cdkn2a	320999328	GTG CGA TAT TTG CGT TCC G
	Reverse	REV.N001040654.1.pt.Cdkn2a	320999327	TCT GCT CTT GGG ATT GGC
	Probe	PRB.N001040654.1.pt.Cdk	320999324	FAM/TGG GTG CTC/ZEN/TTT GTG TTC CGC T/3IABkFQ
p19	Forward	FOR.N009877.1.pt.Cdkn2a	320999332	CTC TGG CTT TCG TGA ACA TG
	Reverse	REV.N009877.1.pt.Cdkn2a	320999331	TCG AAT CTG CAC CGT AGT TG
	Probe	PRB.N009877.1.pt.Cdkn2a	320999326	FAM/TGC GGC CCT/ZEN/CTT CTC AAG ATC C/3IABkFQ
p16	Forward	FOR.N001040654.2.pt.Cdkn2a	320999330	GAA CTC TTT CGG TCG TAC CC
	Reverse	REV. N001040654.2.pt.Cdkn2a	320999329	GCG GGA GAA GGT AGT GGG
	Probe	PRB.N001040654.2.pt.Cdk	320999325	FAM/AGT TCG AAT/ZEN/CTG CAC CGT AGT TGA GC/3IABkFQ
Telomere Assay
Assay	Primer	Sequence (5' to 3')
Telomere	Forward	CGGTTTGTTTGGGTTTGGGTTTGG GTTTGGGTTTGGGTT
Telomere	Reverse	GGCTTGCCTTACCCTTACCCTTACCCTACCCTTACCCT
36B4	Forward	ACTGGTCTAGGACCCGAGAAG
36B4	Reverse	TCAATGGTGCCTCTGGAGATT

## Sheet: Antibodies
	Antibodies/Dyes	Source	Dilution
Primaries	mAb CD11c (Rabbit)	Cell Signaling Technology	1:100
		97585S
	mAb CD11b (Rat)	Leinco Technologies, Inc.	1:250
		C227
Secondaries	Donkey Anti-Rabbit IgG H&L (Alexa Fluor® 647)	Abcam	1:200
		ab150075
	Alexa Fluor® 594 AffiniPure Donkey Anti-Rat IgG (H+L)	Jackson ImmunoResearch Laboratories Inc.	1:200
		712-585-150
Dye	DAPI	ThermoFisher Scientific	1:1000
		62248

## Sheet: IHC - Raw Cap 204 M 20x
BitsPerPixel = 12
DimensionOrder = XYCZT
IsInterleaved = false
IsRGB = false
LittleEndian = true
PixelType = uint16
Series 0 Name = 204 F Z + tile 20x #1
SizeC = 4
SizeT = 1
SizeX = 1944
SizeY = 1944
SizeZ = 15
Appliance|Data|ShuttleAndFindData|Calibration|Marker|FocusPosition #1 = 0
Appliance|Data|ShuttleAndFindData|Calibration|Marker|FocusPosition #2 = 0
Appliance|Data|ShuttleAndFindData|Calibration|Marker|FocusPosition #3 = 0
Appliance|Data|ShuttleAndFindData|Calibration|Marker|Id #1 = Marker:1
Appliance|Data|ShuttleAndFindData|Calibration|Marker|Id #2 = Marker:2
Appliance|Data|ShuttleAndFindData|Calibration|Marker|Id #3 = Marker:3
Appliance|Data|ShuttleAndFindData|Calibration|Marker|StageXPosition #1 = 0
Appliance|Data|ShuttleAndFindData|Calibration|Marker|StageXPosition #2 = 0
Appliance|Data|ShuttleAndFindData|Calibration|Marker|StageXPosition #3 = 0
Appliance|Data|ShuttleAndFindData|Calibration|Marker|StageYPosition #1 = 0
Appliance|Data|ShuttleAndFindData|Calibration|Marker|StageYPosition #2 = 0
Appliance|Data|ShuttleAndFindData|Calibration|Marker|StageYPosition #3 = 0
Appliance|Data|ShuttleAndFindData|Calibration|MicroscopeType = LM
Appliance|Data|ShuttleAndFindData|Calibration|StageOrientation|X = -1
Appliance|Data|ShuttleAndFindData|Calibration|StageOrientation|Y = 1
Appliance|Id = ShuttleAndFind:1
DisplaySetting|Channel|ChannelUnit|ChannelType = Unspecified
DisplaySetting|Channel|ChannelUnit|FactorI = 1
DisplaySetting|Channel|ChannelUnit|OffsetI = 0
DisplaySetting|Channel|ChannelUnit|UnitI = Unknown
DisplaySetting|Channel|Color = #0000FF
DisplaySetting|Channel|ColorMode = Color
DisplaySetting|Channel|DyeName = Alexa Fluor 647
DisplaySetting|Channel|Gamma = 1
DisplaySetting|Channel|High = 0.0625
DisplaySetting|Channel|Id = 3124128480125353513113285210883685623486
DisplaySetting|Channel|IsSelected = true
DisplaySetting|Channel|Low = -0
DisplaySetting|Channel|Name = Ch2-T2
Experiment|AcquisitionBlock|AcquisitionModeSetup|AcquisitionMode = StackFocus
Experiment|AcquisitionBlock|AcquisitionModeSetup|ApertureDiameter = 4.4099999999999993
Experiment|AcquisitionBlock|AcquisitionModeSetup|BiDirectional = false
Experiment|AcquisitionBlock|AcquisitionModeSetup|BiDirectionalZ = false
Experiment|AcquisitionBlock|AcquisitionModeSetup|BitsPerSample = 12
Experiment|AcquisitionBlock|AcquisitionModeSetup|CameraBinning = 1
Experiment|AcquisitionBlock|AcquisitionModeSetup|CameraFrameHeight = 1030
Experiment|AcquisitionBlock|AcquisitionModeSetup|CameraFrameOffsetX = 0
Experiment|AcquisitionBlock|AcquisitionModeSetup|CameraFrameOffsetY = 0
Experiment|AcquisitionBlock|AcquisitionModeSetup|CameraFrameWidth = 1300
Experiment|AcquisitionBlock|AcquisitionModeSetup|CameraSuperSampling = 0
Experiment|AcquisitionBlock|AcquisitionModeSetup|DimensionT = 10
Experiment|AcquisitionBlock|AcquisitionModeSetup|DimensionX = 1024
Experiment|AcquisitionBlock|AcquisitionModeSetup|DimensionY = 1024
Experiment|AcquisitionBlock|AcquisitionModeSetup|DimensionZ = 15
Experiment|AcquisitionBlock|AcquisitionModeSetup|FilterMethod = Average
Experiment|AcquisitionBlock|AcquisitionModeSetup|FilterMode = Line
Experiment|AcquisitionBlock|AcquisitionModeSetup|FilterSamplingNumber = 1
Experiment|AcquisitionBlock|AcquisitionModeSetup|FitFramesizeToRoi = false
Experiment|AcquisitionBlock|AcquisitionModeSetup|FocalDistanceStandardTubeLense = 164.5
Experiment|AcquisitionBlock|AcquisitionModeSetup|FocusStabilizer = false
Experiment|AcquisitionBlock|AcquisitionModeSetup|HdrEnabled = false
Experiment|AcquisitionBlock|AcquisitionModeSetup|HdrImagingMode = 0
Experiment|AcquisitionBlock|AcquisitionModeSetup|HdrIntensity = 1
Experiment|AcquisitionBlock|AcquisitionModeSetup|HdrNumFrames = 1
Experiment|AcquisitionBlock|AcquisitionModeSetup|InterpolationY = 1
Experiment|AcquisitionBlock|AcquisitionModeSetup|Objective = Plan-Apochromat 20x/0.8
Experiment|AcquisitionBlock|AcquisitionModeSetup|OffsetX = 0
Experiment|AcquisitionBlock|AcquisitionModeSetup|OffsetY = 0
Experiment|AcquisitionBlock|AcquisitionModeSetup|OffsetZ = 1.4e-005
Experiment|AcquisitionBlock|AcquisitionModeSetup|PixelPeriod = 4.0960000000000003e-006
Experiment|AcquisitionBlock|AcquisitionModeSetup|PreScan = false
Experiment|AcquisitionBlock|AcquisitionModeSetup|ReferenceZ = -0.000473237
Experiment|AcquisitionBlock|AcquisitionModeSetup|RequestedScanSpeed = 1
Experiment|AcquisitionBlock|AcquisitionModeSetup|Rotation = 0
Experiment|AcquisitionBlock|AcquisitionModeSetup|RtBinning = 1
Experiment|AcquisitionBlock|AcquisitionModeSetup|RtFrameHeight = 512
Experiment|AcquisitionBlock|AcquisitionModeSetup|RtFrameWidth = 512
Experiment|AcquisitionBlock|AcquisitionModeSetup|RtLinePeriod = 3.0000000000000001e-005
Experiment|AcquisitionBlock|AcquisitionModeSetup|RtOffsetX = 0
Experiment|AcquisitionBlock|AcquisitionModeSetup|RtOffsetY = 0
Experiment|AcquisitionBlock|AcquisitionModeSetup|RtRegionHeight = 512
Experiment|AcquisitionBlock|AcquisitionModeSetup|RtRegionWidth = 512
Experiment|AcquisitionBlock|AcquisitionModeSetup|RtSuperSampling = 1
Experiment|AcquisitionBlock|AcquisitionModeSetup|RtZoom = 1
Experiment|AcquisitionBlock|AcquisitionModeSetup|SamplingEnd = 1
Experiment|AcquisitionBlock|AcquisitionModeSetup|SamplingStart = 1
Experiment|AcquisitionBlock|AcquisitionModeSetup|ScalingX = 4.1513291048191956e-007
Experiment|AcquisitionBlock|AcquisitionModeSetup|ScalingY = 4.1513291048191956e-007
Experiment|AcquisitionBlock|AcquisitionModeSetup|ScalingZ = 9.9999999999999995e-007
Experiment|AcquisitionBlock|AcquisitionModeSetup|ScannerOnlineCorrection = true
Experiment|AcquisitionBlock|AcquisitionModeSetup|SimRotations = 3
Experiment|AcquisitionBlock|AcquisitionModeSetup|TimeSeries = false
Experiment|AcquisitionBlock|AcquisitionModeSetup|TrackMultiplexType = Frame
Experiment|AcquisitionBlock|AcquisitionModeSetup|UseRois = false
Experiment|AcquisitionBlock|AcquisitionModeSetup|WaitState = false
Experiment|AcquisitionBlock|AcquisitionModeSetup|ZoomX = 1
Experiment|AcquisitionBlock|AcquisitionModeSetup|ZoomY = 1
Experiment|AcquisitionBlock|Laser|LaserName #1 = HeNe633
Experiment|AcquisitionBlock|Laser|LaserName #2 = DPSS 561-10
Experiment|AcquisitionBlock|Laser|LaserName #3 = Diode 405-30
Experiment|AcquisitionBlock|Laser|LaserName #4 = Argon
Experiment|AcquisitionBlock|Laser|LaserPower #1 = 0.0050000000000000001
Experiment|AcquisitionBlock|Laser|LaserPower #2 = 0.02
Experiment|AcquisitionBlock|Laser|LaserPower #3 = 0.029999999999999999
Experiment|AcquisitionBlock|Laser|LaserPower #4 = 0.025000000000000001
Experiment|AcquisitionBlock|MultiTrackSetup|TrackSetup|Attenuator|ExcitationIntensity #1 = 0
Experiment|AcquisitionBlock|MultiTrackSetup|TrackSetup|Attenuator|ExcitationIntensity #2 = 0
Experiment|AcquisitionBlock|MultiTrackSetup|TrackSetup|Attenuator|ExcitationIntensity #3 = 0
Experiment|AcquisitionBlock|MultiTrackSetup|TrackSetup|Attenuator|ExcitationIntensity #4 = 0
Experiment|AcquisitionBlock|MultiTrackSetup|TrackSetup|Attenuator|Laser #1 = DPSS 561-10
Experiment|AcquisitionBlock|MultiTrackSetup|TrackSetup|Attenuator|Laser #2 = Diode 405-30
Experiment|AcquisitionBlock|MultiTrackSetup|TrackSetup|Attenuator|Laser #3 = HeNe633
Experiment|AcquisitionBlock|MultiTrackSetup|TrackSetup|Attenuator|Laser #4 = Argon
Experiment|AcquisitionBlock|MultiTrackSetup|TrackSetup|Attenuator|LaserSuppression #1 = false
Experiment|AcquisitionBlock|MultiTrackSetup|TrackSetup|Attenuator|LaserSuppression #2 = false
Experiment|AcquisitionBlock|MultiTrackSetup|TrackSetup|Attenuator|LaserSuppression #3 = false
Experiment|AcquisitionBlock|MultiTrackSetup|TrackSetup|Attenuator|LaserSuppression #4 = false
Experiment|AcquisitionBlock|MultiTrackSetup|TrackSetup|Attenuator|Polarization_Stokes0 #1 = 1
Experiment|AcquisitionBlock|MultiTrackSetup|TrackSetup|Attenuator|Polarization_Stokes0 #2 = 1
Experiment|AcquisitionBlock|MultiTrackSetup|TrackSetup|Attenuator|Polarization_Stokes0 #3 = 1
Experiment|AcquisitionBlock|MultiTrackSetup|TrackSetup|Attenuator|Polarization_Stokes0 #4 = 1
Experiment|AcquisitionBlock|MultiTrackSetup|TrackSetup|Attenuator|Polarization_Stokes1 #1 = -1
Experiment|AcquisitionBlock|MultiTrackSetup|TrackSetup|Attenuator|Polarization_Stokes1 #2 = -1
Experiment|AcquisitionBlock|MultiTrackSetup|TrackSetup|Attenuator|Polarization_Stokes1 #3 = -1
Experiment|AcquisitionBlock|MultiTrackSetup|TrackSetup|Attenuator|Polarization_Stokes1 #4 = -1
Experiment|AcquisitionBlock|MultiTrackSetup|TrackSetup|Attenuator|Polarization_Stokes2 #1 = 0
Experiment|AcquisitionBlock|MultiTrackSetup|TrackSetup|Attenuator|Polarization_Stokes2 #2 = 0
Experiment|AcquisitionBlock|MultiTrackSetup|TrackSetup|Attenuator|Polarization_Stokes2 #3 = 0
Experiment|AcquisitionBlock|MultiTrackSetup|TrackSetup|Attenuator|Polarization_Stokes2 #4 = 0
Experiment|AcquisitionBlock|MultiTrackSetup|TrackSetup|Attenuator|Polarization_Stokes3 #1 = 0
Experiment|AcquisitionBlock|MultiTrackSetup|TrackSetup|Attenuator|Polarization_Stokes3 #2 = 0
Experiment|AcquisitionBlock|MultiTrackSetup|TrackSetup|Attenuator|Polarization_Stokes3 #3 = 0
Experiment|AcquisitionBlock|MultiTrackSetup|TrackSetup|Attenuator|Polarization_Stokes3 #4 = 0
Experiment|AcquisitionBlock|MultiTrackSetup|TrackSetup|Attenuator|Transmission #1 = 0.10000000000000001
Experiment|AcquisitionBlock|MultiTrackSetup|TrackSetup|Attenuator|Transmission #2 = 0.02
Experiment|AcquisitionBlock|MultiTrackSetup|TrackSetup|Attenuator|Transmission #3 = 0.12
Experiment|AcquisitionBlock|MultiTrackSetup|TrackSetup|Attenuator|Transmission #4 = 0.12
Experiment|AcquisitionBlock|MultiTrackSetup|TrackSetup|Attenuator|Wavelength #1 = 5.6100000000000001e-007
Experiment|AcquisitionBlock|MultiTrackSetup|TrackSetup|Attenuator|Wavelength #2 = 4.0500000000000004e-007
Experiment|AcquisitionBlock|MultiTrackSetup|TrackSetup|Attenuator|Wavelength #3 = 6.3300000000000002e-007
Experiment|AcquisitionBlock|MultiTrackSetup|TrackSetup|Attenuator|Wavelength #4 = 4.8800000000000003e-007
Experiment|AcquisitionBlock|MultiTrackSetup|TrackSetup|BeamSplitter|BeamSplitterServoPosition #1 = 0
Experiment|AcquisitionBlock|MultiTrackSetup|TrackSetup|BeamSplitter|BeamSplitterServoPosition #2 = 0
Experiment|AcquisitionBlock|MultiTrackSetup|TrackSetup|BeamSplitter|BeamSplitterServoPosition #3 = 0
Experiment|AcquisitionBlock|MultiTrackSetup|TrackSetup|BeamSplitter|BeamSplitterServoPosition #4 = 0
Experiment|AcquisitionBlock|MultiTrackSetup|TrackSetup|BeamSplitter|BeamSplitterServoPosition #5 = 0
Experiment|AcquisitionBlock|MultiTrackSetup|TrackSetup|BeamSplitter|BeamSplitterServoPosition #6 = 0
Experiment|AcquisitionBlock|MultiTrackSetup|TrackSetup|BeamSplitter|Filter #1 = MBS 488/561/633
Experiment|AcquisitionBlock|MultiTrackSetup|TrackSetup|BeamSplitter|Filter #2 = MBS -405
Experiment|AcquisitionBlock|MultiTrackSetup|TrackSetup|BeamSplitter|Filter #3 = NoneLSM
Experiment|AcquisitionBlock|MultiTrackSetup|TrackSetup|BeamSplitter|Filter #4 = MBS 488/561/633
Experiment|AcquisitionBlock|MultiTrackSetup|TrackSetup|BeamSplitter|Filter #5 = None
Experiment|AcquisitionBlock|MultiTrackSetup|TrackSetup|BeamSplitter|Filter #6 = NoneLSM
Experiment|AcquisitionBlock|MultiTrackSetup|TrackSetup|BeamSplitter|Identifier #1 = MainBeamSplitterDescanned1
Experiment|AcquisitionBlock|MultiTrackSetup|TrackSetup|BeamSplitter|Identifier #2 = MainBeamSplitterDescanned2
Experiment|AcquisitionBlock|MultiTrackSetup|TrackSetup|BeamSplitter|Identifier #3 = MainBeamSplitterNonDescanned
Experiment|AcquisitionBlock|MultiTrackSetup|TrackSetup|BeamSplitter|Identifier #4 = MainBeamSplitterDescanned1
Experiment|AcquisitionBlock|MultiTrackSetup|TrackSetup|BeamSplitter|Identifier #5 = MainBeamSplitterDescanned2
Experiment|AcquisitionBlock|MultiTrackSetup|TrackSetup|BeamSplitter|Identifier #6 = MainBeamSplitterNonDescanned
Experiment|AcquisitionBlock|MultiTrackSetup|TrackSetup|CameraIntegrationTime #1 = 4.0960000000000003e-006
Experiment|AcquisitionBlock|MultiTrackSetup|TrackSetup|CameraIntegrationTime #2 = 4.0960000000000003e-006
Experiment|AcquisitionBlock|MultiTrackSetup|TrackSetup|CenterWavelength #1 = 5.6957739199999996e-007
Experiment|AcquisitionBlock|MultiTrackSetup|TrackSetup|CenterWavelength #2 = 5.6957739199999996e-007
Experiment|AcquisitionBlock|MultiTrackSetup|TrackSetup|Collimator|Name #1 = LSMCOLLI_NLO
Experiment|AcquisitionBlock|MultiTrackSetup|TrackSetup|Collimator|Name #2 = LSMCOLLI_V
Experiment|AcquisitionBlock|MultiTrackSetup|TrackSetup|Collimator|Name #3 = LSMCOLLI_NLO
Experiment|AcquisitionBlock|MultiTrackSetup|TrackSetup|Collimator|Name #4 = LSMCOLLI_V
Experiment|AcquisitionBlock|MultiTrackSetup|TrackSetup|Collimator|Position #1 = 3010
Experiment|AcquisitionBlock|MultiTrackSetup|TrackSetup|Collimator|Position #2 = 1036
Experiment|AcquisitionBlock|MultiTrackSetup|TrackSetup|Collimator|Position #3 = 3010
Experiment|AcquisitionBlock|MultiTrackSetup|TrackSetup|Collimator|Position #4 = 1036
Experiment|AcquisitionBlock|MultiTrackSetup|TrackSetup|CondensorAperture #1 = 0.55007643890000002
Experiment|AcquisitionBlock|MultiTrackSetup|TrackSetup|CondensorAperture #2 = 0.55007643890000002
Experiment|AcquisitionBlock|MultiTrackSetup|TrackSetup|CondensorFrontlensPosition #1 = -1
Experiment|AcquisitionBlock|MultiTrackSetup|TrackSetup|CondensorFrontlensPosition #2 = -1
Experiment|AcquisitionBlock|MultiTrackSetup|TrackSetup|CondensorRevolverFilter #1 = HF
Experiment|AcquisitionBlock|MultiTrackSetup|TrackSetup|CondensorRevolverFilter #2 = HF
Experiment|AcquisitionBlock|MultiTrackSetup|TrackSetup|Detector|AiryScanMagnification #1 = 1
Experiment|AcquisitionBlock|MultiTrackSetup|TrackSetup|Detector|AiryScanMagnification #2 = 1
Experiment|AcquisitionBlock|MultiTrackSetup|TrackSetup|Detector|AiryScanMagnification #3 = 1
Experiment|AcquisitionBlock|MultiTrackSetup|TrackSetup|Detector|AiryScanMagnification #4 = 1
Experiment|AcquisitionBlock|MultiTrackSetup|TrackSetup|Detector|AiryScanMode #1 = Off
Experiment|AcquisitionBlock|MultiTrackSetup|TrackSetup|Detector|AiryScanMode #2 = Off
Experiment|AcquisitionBlock|MultiTrackSetup|TrackSetup|Detector|AiryScanMode #3 = Off
Experiment|AcquisitionBlock|MultiTrackSetup|TrackSetup|Detector|AiryScanMode #4 = Off
Experiment|AcquisitionBlock|MultiTrackSetup|TrackSetup|Detector|AiryScanTransformationXX #1 = 2.506183129431041e-310
Experiment|AcquisitionBlock|MultiTrackSetup|TrackSetup|Detector|AiryScanTransformationXX #2 = 2.506183129431041e-310
Experiment|AcquisitionBlock|MultiTrackSetup|TrackSetup|Detector|AiryScanTransformationXX #3 = 2.5108515202093065e-310
Experiment|AcquisitionBlock|MultiTrackSetup|TrackSetup|Detector|AiryScanTransformationXX #4 = 2.5108515202093065e-310
Experiment|AcquisitionBlock|MultiTrackSetup|TrackSetup|Detector|AiryScanTransformationXY #1 = 2.5061831294316833e-310
Experiment|AcquisitionBlock|MultiTrackSetup|TrackSetup|Detector|AiryScanTransformationXY #2 = 2.5061831294316833e-310
Experiment|AcquisitionBlock|MultiTrackSetup|TrackSetup|Detector|AiryScanTransformationXY #3 = 2.5108515202093065e-310
Experiment|AcquisitionBlock|MultiTrackSetup|TrackSetup|Detector|AiryScanTransformationXY #4 = 2.5108515202093065e-310
Experiment|AcquisitionBlock|MultiTrackSetup|TrackSetup|Detector|AiryScanTransformationYX #1 = 1.0728627205740536e-311
Experiment|AcquisitionBlock|MultiTrackSetup|TrackSetup|Detector|AiryScanTransformationYX #2 = 1.0728627205740536e-311
Experiment|AcquisitionBlock|MultiTrackSetup|TrackSetup|Detector|AiryScanTransformationYX #3 = 1.0728627171037365e-311
Experiment|AcquisitionBlock|MultiTrackSetup|TrackSetup|Detector|AiryScanTransformationYX #4 = 1.0728627171037365e-311
Experiment|AcquisitionBlock|MultiTrackSetup|TrackSetup|Detector|AiryScanTransformationYY #1 = 1.0728627205542909e-311
Experiment|AcquisitionBlock|MultiTrackSetup|TrackSetup|Detector|AiryScanTransformationYY #2 = 1.0728627205542909e-311
Experiment|AcquisitionBlock|MultiTrackSetup|TrackSetup|Detector|AiryScanTransformationYY #3 = 1.0728627170839738e-311
Experiment|AcquisitionBlock|MultiTrackSetup|TrackSetup|Detector|AiryScanTransformationYY #4 = 1.0728627170839738e-311
Experiment|AcquisitionBlock|MultiTrackSetup|TrackSetup|Detector|AiryScanVirtualPinholeSize #1 = 1
Experiment|AcquisitionBlock|MultiTrackSetup|TrackSetup|Detector|AiryScanVirtualPinholeSize #2 = 1
Experiment|AcquisitionBlock|MultiTrackSetup|TrackSetup|Detector|AiryScanVirtualPinholeSize #3 = 1
Experiment|AcquisitionBlock|MultiTrackSetup|TrackSetup|Detector|AiryScanVirtualPinholeSize #4 = 1
Experiment|AcquisitionBlock|MultiTrackSetup|TrackSetup|Detector|AmplifierGain #1 = 1
Experiment|AcquisitionBlock|MultiTrackSetup|TrackSetup|Detector|AmplifierGain #2 = 1
Experiment|AcquisitionBlock|MultiTrackSetup|TrackSetup|Detector|AmplifierGain #3 = 1
Experiment|AcquisitionBlock|MultiTrackSetup|TrackSetup|Detector|AmplifierGain #4 = 1
Experiment|AcquisitionBlock|MultiTrackSetup|TrackSetup|Detector|AmplifierOffset #1 = 0
Experiment|AcquisitionBlock|MultiTrackSetup|TrackSetup|Detector|AmplifierOffset #2 = 0
Experiment|AcquisitionBlock|MultiTrackSetup|TrackSetup|Detector|AmplifierOffset #3 = 0
Experiment|AcquisitionBlock|MultiTrackSetup|TrackSetup|Detector|AmplifierOffset #4 = 0
Experiment|AcquisitionBlock|MultiTrackSetup|TrackSetup|Detector|Color #1 = #FFFFFF
Experiment|AcquisitionBlock|MultiTrackSetup|TrackSetup|Detector|Color #2 = #FF0000
Experiment|AcquisitionBlock|MultiTrackSetup|TrackSetup|Detector|Color #3 = #00FF00
Experiment|AcquisitionBlock|MultiTrackSetup|TrackSetup|Detector|Color #4 = #0000FF
Experiment|AcquisitionBlock|MultiTrackSetup|TrackSetup|Detector|DetectorIdentifier #1 = DescannedPmt1
Experiment|AcquisitionBlock|MultiTrackSetup|TrackSetup|Detector|DetectorIdentifier #2 = DescannedPmt2
Experiment|AcquisitionBlock|MultiTrackSetup|TrackSetup|Detector|DetectorIdentifier #3 = DescannedPmt1
Experiment|AcquisitionBlock|MultiTrackSetup|TrackSetup|Detector|DetectorIdentifier #4 = DescannedPmt2
Experiment|AcquisitionBlock|MultiTrackSetup|TrackSetup|Detector|DetectorMode #1 = Integration
Experiment|AcquisitionBlock|MultiTrackSetup|TrackSetup|Detector|DetectorMode #2 = Integration
Experiment|AcquisitionBlock|MultiTrackSetup|TrackSetup|Detector|DetectorMode #3 = Integration
Experiment|AcquisitionBlock|MultiTrackSetup|TrackSetup|Detector|DetectorMode #4 = Integration
Experiment|AcquisitionBlock|MultiTrackSetup|TrackSetup|Detector|DetectorWavelengthRange|WavelengthEnd #1 = 4.6132000000000006e-007
Experiment|AcquisitionBlock|MultiTrackSetup|TrackSetup|Detector|DetectorWavelengthRange|WavelengthEnd #2 = 6.4948000000000007e-007
Experiment|AcquisitionBlock|MultiTrackSetup|TrackSetup|Detector|DetectorWavelengthRange|WavelengthEnd #3 = 5.4207000000000009e-007
Experiment|AcquisitionBlock|MultiTrackSetup|TrackSetup|Detector|DetectorWavelengthRange|WavelengthEnd #4 = 7.5848000000000011e-007
Experiment|AcquisitionBlock|MultiTrackSetup|TrackSetup|Detector|DetectorWavelengthRange|WavelengthStart #1 = 4.0719999999999999e-007
Experiment|AcquisitionBlock|MultiTrackSetup|TrackSetup|Detector|DetectorWavelengthRange|WavelengthStart #2 = 6.2001000000000006e-007
Experiment|AcquisitionBlock|MultiTrackSetup|TrackSetup|Detector|DetectorWavelengthRange|WavelengthStart #3 = 4.9495000000000002e-007
Experiment|AcquisitionBlock|MultiTrackSetup|TrackSetup|Detector|DetectorWavelengthRange|WavelengthStart #4 = 6.8001000000000001e-007
Experiment|AcquisitionBlock|MultiTrackSetup|TrackSetup|Detector|DigitalGain #1 = 1
Experiment|AcquisitionBlock|MultiTrackSetup|TrackSetup|Detector|DigitalGain #2 = 1
Experiment|AcquisitionBlock|MultiTrackSetup|TrackSetup|Detector|DigitalGain #3 = 1
Experiment|AcquisitionBlock|MultiTrackSetup|TrackSetup|Detector|DigitalGain #4 = 1
Experiment|AcquisitionBlock|MultiTrackSetup|TrackSetup|Detector|DigitalOffset #1 = 0
Experiment|AcquisitionBlock|MultiTrackSetup|TrackSetup|Detector|DigitalOffset #2 = 0
Experiment|AcquisitionBlock|MultiTrackSetup|TrackSetup|Detector|DigitalOffset #3 = 0
Experiment|AcquisitionBlock|MultiTrackSetup|TrackSetup|Detector|DigitalOffset #4 = 0
Experiment|AcquisitionBlock|MultiTrackSetup|TrackSetup|Detector|Dye #1 = DAPI
Experiment|AcquisitionBlock|MultiTrackSetup|TrackSetup|Detector|Dye #2 = Alexa Fluor 594
Experiment|AcquisitionBlock|MultiTrackSetup|TrackSetup|Detector|Dye #3 = Alexa Fluor 488
Experiment|AcquisitionBlock|MultiTrackSetup|TrackSetup|Detector|Dye #4 = Alexa Fluor 647
Experiment|AcquisitionBlock|MultiTrackSetup|TrackSetup|Detector|Folder #1 = DAPI
Experiment|AcquisitionBlock|MultiTrackSetup|TrackSetup|Detector|Folder #2 = Alexa Fluor 594
Experiment|AcquisitionBlock|MultiTrackSetup|TrackSetup|Detector|Folder #3 = Alexa Fluor 488
Experiment|AcquisitionBlock|MultiTrackSetup|TrackSetup|Detector|Folder #4 = Alexa Fluor 647
Experiment|AcquisitionBlock|MultiTrackSetup|TrackSetup|Detector|Id #1 = 4008262739125360334426974066204184252236
Experiment|AcquisitionBlock|MultiTrackSetup|TrackSetup|Detector|Id #2 = 2429981210131108239922199499871094786865
Experiment|AcquisitionBlock|MultiTrackSetup|TrackSetup|Detector|Id #3 = 3176819985133290652391001023643507621
Experiment|AcquisitionBlock|MultiTrackSetup|TrackSetup|Detector|Id #4 = 3124128480125353513113285210883685623486
Experiment|AcquisitionBlock|MultiTrackSetup|TrackSetup|Detector|ImageChannelName #1 = Ch1
Experiment|AcquisitionBlock|MultiTrackSetup|TrackSetup|Detector|ImageChannelName #2 = Ch2
Experiment|AcquisitionBlock|MultiTrackSetup|TrackSetup|Detector|ImageChannelName #3 = Ch1
Experiment|AcquisitionBlock|MultiTrackSetup|TrackSetup|Detector|ImageChannelName #4 = Ch2
Experiment|AcquisitionBlock|MultiTrackSetup|TrackSetup|Detector|LaserSuppression #1 = true
Experiment|AcquisitionBlock|MultiTrackSetup|TrackSetup|Detector|LaserSuppression #2 = true
Experiment|AcquisitionBlock|MultiTrackSetup|TrackSetup|Detector|LaserSuppression #3 = true
Experiment|AcquisitionBlock|MultiTrackSetup|TrackSetup|Detector|LaserSuppression #4 = true
Experiment|AcquisitionBlock|MultiTrackSetup|TrackSetup|Detector|Name #1 = PMT
Experiment|AcquisitionBlock|MultiTrackSetup|TrackSetup|Detector|Name #2 = PMT
Experiment|AcquisitionBlock|MultiTrackSetup|TrackSetup|Detector|Name #3 = PMT
Experiment|AcquisitionBlock|MultiTrackSetup|TrackSetup|Detector|Name #4 = PMT
Experiment|AcquisitionBlock|MultiTrackSetup|TrackSetup|Detector|Palette #1 = LsmDetectorPalette_0_0
Experiment|AcquisitionBlock|MultiTrackSetup|TrackSetup|Detector|Palette #2 = LsmDetectorPalette_0_1
Experiment|AcquisitionBlock|MultiTrackSetup|TrackSetup|Detector|Palette #3 = LsmDetectorPalette_1_0
Experiment|AcquisitionBlock|MultiTrackSetup|TrackSetup|Detector|Palette #4 = LsmDetectorPalette_1_1
Experiment|AcquisitionBlock|MultiTrackSetup|TrackSetup|Detector|PinholeDiameter #1 = 2.56114e-005
Experiment|AcquisitionBlock|MultiTrackSetup|TrackSetup|Detector|PinholeDiameter #2 = 2.56114e-005
Experiment|AcquisitionBlock|MultiTrackSetup|TrackSetup|Detector|PinholeDiameter #3 = 2.56114e-005
Experiment|AcquisitionBlock|MultiTrackSetup|TrackSetup|Detector|PinholeDiameter #4 = 2.56114e-005
Experiment|AcquisitionBlock|MultiTrackSetup|TrackSetup|Detector|PureRatioSource #1 = false
Experiment|AcquisitionBlock|MultiTrackSetup|TrackSetup|Detector|PureRatioSource #2 = false
Experiment|AcquisitionBlock|MultiTrackSetup|TrackSetup|Detector|PureRatioSource #3 = false
Experiment|AcquisitionBlock|MultiTrackSetup|TrackSetup|Detector|PureRatioSource #4 = false
Experiment|AcquisitionBlock|MultiTrackSetup|TrackSetup|Detector|SpectralScanChannels #1 = 32
Experiment|AcquisitionBlock|MultiTrackSetup|TrackSetup|Detector|SpectralScanChannels #2 = 32
Experiment|AcquisitionBlock|MultiTrackSetup|TrackSetup|Detector|SpectralScanChannels #3 = 32
Experiment|AcquisitionBlock|MultiTrackSetup|TrackSetup|Detector|SpectralScanChannels #4 = 32
Experiment|AcquisitionBlock|MultiTrackSetup|TrackSetup|Detector|Voltage #1 = 660
Experiment|AcquisitionBlock|MultiTrackSetup|TrackSetup|Detector|Voltage #2 = 870
Experiment|AcquisitionBlock|MultiTrackSetup|TrackSetup|Detector|Voltage #3 = 700
Experiment|AcquisitionBlock|MultiTrackSetup|TrackSetup|Detector|Voltage #4 = 880
Experiment|AcquisitionBlock|MultiTrackSetup|TrackSetup|DeviceMode #1 = LSM
Experiment|AcquisitionBlock|MultiTrackSetup|TrackSetup|DeviceMode #2 = LSM
Experiment|AcquisitionBlock|MultiTrackSetup|TrackSetup|FieldStopPosition #1 = -1
Experiment|AcquisitionBlock|MultiTrackSetup|TrackSetup|FieldStopPosition #2 = -1
Experiment|AcquisitionBlock|MultiTrackSetup|TrackSetup|FilterTransmission #1 = -1
Experiment|AcquisitionBlock|MultiTrackSetup|TrackSetup|FilterTransmission #2 = -1
Experiment|AcquisitionBlock|MultiTrackSetup|TrackSetup|LaserSuppressionMode #1 = None
Experiment|AcquisitionBlock|MultiTrackSetup|TrackSetup|LaserSuppressionMode #2 = None
Experiment|AcquisitionBlock|MultiTrackSetup|TrackSetup|Name #1 = Track1
Experiment|AcquisitionBlock|MultiTrackSetup|TrackSetup|Name #2 = Track2
Experiment|AcquisitionBlock|MultiTrackSetup|TrackSetup|PalmSlider #1 = true
Experiment|AcquisitionBlock|MultiTrackSetup|TrackSetup|PalmSlider #2 = true
Experiment|AcquisitionBlock|MultiTrackSetup|TrackSetup|ReflectedLightLampIntensity #1 = 0
Experiment|AcquisitionBlock|MultiTrackSetup|TrackSetup|ReflectedLightLampIntensity #2 = 0
Experiment|AcquisitionBlock|MultiTrackSetup|TrackSetup|SimGratingPeriod #1 = 0
Experiment|AcquisitionBlock|MultiTrackSetup|TrackSetup|SimGratingPeriod #2 = 0
Experiment|AcquisitionBlock|MultiTrackSetup|TrackSetup|TirfAngle #1 = 0
Experiment|AcquisitionBlock|MultiTrackSetup|TrackSetup|TirfAngle #2 = 0
Experiment|AcquisitionBlock|MultiTrackSetup|TrackSetup|TransmittedLightLampIntensity #1 = 0
Experiment|AcquisitionBlock|MultiTrackSetup|TrackSetup|TransmittedLightLampIntensity #2 = 0
Experiment|AcquisitionBlock|MultiTrackSetup|TrackSetup|TubeLensPosition #1 = Lens LSM
Experiment|AcquisitionBlock|MultiTrackSetup|TrackSetup|TubeLensPosition #2 = Lens LSM
Experiment|AcquisitionBlock|TilesSetup|PositionGroup|AutoFocusMode = Off
Experiment|AcquisitionBlock|TilesSetup|PositionGroup|AutoFocusOffset = 0
Experiment|AcquisitionBlock|TilesSetup|PositionGroup|TileAcquisitionMode = CenteredGrid
Experiment|AcquisitionBlock|TilesSetup|PositionGroup|TileAcquisitionOverlap = 0.10000000000000001
Experiment|AcquisitionBlock|TilesSetup|PositionGroup|TilesX = 2
Experiment|AcquisitionBlock|TilesSetup|PositionGroup|TilesY = 2
Experiment|AcquisitionBlock|ZStackSetup|Extrapolate = false
Experiment|AcquisitionBlock|ZStackSetup|Interpolation = Cubic
Experiment|AcquisitionBlock|ZStackSetup|StackBrightnessCorrection = false
Experiment|ExperimentBlockIndex = 0
Information|Application|Name = AIMApplication
Information|Application|Version = 14.0.18.201
Information|Document|CreationDate = 2023-05-16T16:00:34
Information|Document|Name = 204 F Z + tile 20x
Information|Document|Rating = 0
Information|Document|SubType = Image
Information|Document|Title = 204 F Z + tile 20x
Information|Document|UserName = LSM User
Information|Image|Channel|AcquisitionMode #1 = LaserScanningConfocalMicroscopy
Information|Image|Channel|AcquisitionMode #2 = LaserScanningConfocalMicroscopy
Information|Image|Channel|AcquisitionMode #3 = LaserScanningConfocalMicroscopy
Information|Image|Channel|AcquisitionMode #4 = LaserScanningConfocalMicroscopy
Information|Image|Channel|Attenuation #1 = 0.90000000000000002
Information|Image|Channel|Attenuation #2 = 0.97999999999999998
Information|Image|Channel|Attenuation #3 = 0.90000000000000002
Information|Image|Channel|Attenuation #4 = 0.97999999999999998
Information|Image|Channel|Attenuation #5 = 0.88
Information|Image|Channel|Attenuation #6 = 0.88
Information|Image|Channel|Attenuation #7 = 0.88
Information|Image|Channel|Attenuation #8 = 0.88
Information|Image|Channel|Binning #1 = 1x1
Information|Image|Channel|Binning #2 = 1x1
Information|Image|Channel|Binning #3 = 1x1
Information|Image|Channel|Binning #4 = 1x1
Information|Image|Channel|ChannelType #1 = Unspecified
Information|Image|Channel|ChannelType #2 = Unspecified
Information|Image|Channel|ChannelType #3 = Unspecified
Information|Image|Channel|ChannelType #4 = Unspecified
Information|Image|Channel|ContrastMethod #1 = Fluorescence
Information|Image|Channel|ContrastMethod #2 = Fluorescence
Information|Image|Channel|ContrastMethod #3 = Fluorescence
Information|Image|Channel|ContrastMethod #4 = Fluorescence
Information|Image|Channel|DetectionWavelength|Ranges #1 = 407.19999999999999-461.32000000000005
Information|Image|Channel|DetectionWavelength|Ranges #2 = 620.0100000000001-649.48000000000002
Information|Image|Channel|DetectionWavelength|Ranges #3 = 494.95000000000005-542.07000000000005
Information|Image|Channel|DetectionWavelength|Ranges #4 = 680.00999999999999-758.48000000000013
Information|Image|Channel|Detector|Id #1 = Detector:0:0
Information|Image|Channel|Detector|Id #2 = Detector:0:1
Information|Image|Channel|Detector|Id #3 = Detector:1:0
Information|Image|Channel|Detector|Id #4 = Detector:1:1
Information|Image|Channel|DigitalGain #1 = 1
Information|Image|Channel|DigitalGain #2 = 1
Information|Image|Channel|DigitalGain #3 = 1
Information|Image|Channel|DigitalGain #4 = 1
Information|Image|Channel|EmissionWavelength #1 = 434.26000000000005
Information|Image|Channel|EmissionWavelength #2 = 634.745
Information|Image|Channel|EmissionWavelength #3 = 518.5100000000001
Information|Image|Channel|EmissionWavelength #4 = 719.245
Information|Image|Channel|ExcitationWavelength #1 = 405.00000000000006
Information|Image|Channel|ExcitationWavelength #2 = 561
Information|Image|Channel|ExcitationWavelength #3 = 488.00000000000006
Information|Image|Channel|ExcitationWavelength #4 = 633
Information|Image|Channel|Fluor #1 = DAPI
Information|Image|Channel|Fluor #2 = Alexa Fluor 594
Information|Image|Channel|Fluor #3 = Alexa Fluor 488
Information|Image|Channel|Fluor #4 = Alexa Fluor 647
Information|Image|Channel|Gain #1 = 660
Information|Image|Channel|Gain #2 = 870
Information|Image|Channel|Gain #3 = 700
Information|Image|Channel|Gain #4 = 880
Information|Image|Channel|Id #1 = 4008262739125360334426974066204184252236
Information|Image|Channel|Id #2 = 2429981210131108239922199499871094786865
Information|Image|Channel|Id #3 = 3176819985133290652391001023643507621
Information|Image|Channel|Id #4 = 3124128480125353513113285210883685623486
Information|Image|Channel|IlluminationType #1 = Epifluorescence
Information|Image|Channel|IlluminationType #2 = Epifluorescence
Information|Image|Channel|IlluminationType #3 = Epifluorescence
Information|Image|Channel|IlluminationType #4 = Epifluorescence
Information|Image|Channel|LaserScanInfo|Averaging #1 = 1
Information|Image|Channel|LaserScanInfo|Averaging #2 = 1
Information|Image|Channel|LaserScanInfo|Averaging #3 = 1
Information|Image|Channel|LaserScanInfo|Averaging #4 = 1
Information|Image|Channel|LaserScanInfo|FrameTime #1 = 20.132659199999999
Information|Image|Channel|LaserScanInfo|FrameTime #2 = 20.132659199999999
Information|Image|Channel|LaserScanInfo|FrameTime #3 = 20.132659199999999
Information|Image|Channel|LaserScanInfo|FrameTime #4 = 20.132659199999999
Information|Image|Channel|LaserScanInfo|LineTime #1 = 3.0000000000000001e-005
Information|Image|Channel|LaserScanInfo|LineTime #2 = 3.0000000000000001e-005
Information|Image|Channel|LaserScanInfo|LineTime #3 = 3.0000000000000001e-005
Information|Image|Channel|LaserScanInfo|LineTime #4 = 3.0000000000000001e-005
Information|Image|Channel|LaserScanInfo|PixelTime #1 = 4.0960000000000003e-006
Information|Image|Channel|LaserScanInfo|PixelTime #2 = 4.0960000000000003e-006
Information|Image|Channel|LaserScanInfo|PixelTime #3 = 4.0960000000000003e-006
Information|Image|Channel|LaserScanInfo|PixelTime #4 = 4.0960000000000003e-006
Information|Image|Channel|LaserScanInfo|SampleOffsetX #1 = 0
Information|Image|Channel|LaserScanInfo|SampleOffsetX #2 = 0
Information|Image|Channel|LaserScanInfo|SampleOffsetX #3 = 0
Information|Image|Channel|LaserScanInfo|SampleOffsetX #4 = 0
Information|Image|Channel|LaserScanInfo|SampleOffsetY #1 = 0
Information|Image|Channel|LaserScanInfo|SampleOffsetY #2 = 0
Information|Image|Channel|LaserScanInfo|SampleOffsetY #3 = 0
Information|Image|Channel|LaserScanInfo|SampleOffsetY #4 = 0
Information|Image|Channel|LaserScanInfo|SampleRotation #1 = 0
Information|Image|Channel|LaserScanInfo|SampleRotation #2 = 0
Information|Image|Channel|LaserScanInfo|SampleRotation #3 = 0
Information|Image|Channel|LaserScanInfo|SampleRotation #4 = 0
Information|Image|Channel|LaserScanInfo|ScanningMode #1 = Frame
Information|Image|Channel|LaserScanInfo|ScanningMode #2 = Frame
Information|Image|Channel|LaserScanInfo|ScanningMode #3 = Frame
Information|Image|Channel|LaserScanInfo|ScanningMode #4 = Frame
Information|Image|Channel|LaserScanInfo|ZoomX #1 = 1
Information|Image|Channel|LaserScanInfo|ZoomX #2 = 1
Information|Image|Channel|LaserScanInfo|ZoomX #3 = 1
Information|Image|Channel|LaserScanInfo|ZoomX #4 = 1
Information|Image|Channel|LaserScanInfo|ZoomY #1 = 1
Information|Image|Channel|LaserScanInfo|ZoomY #2 = 1
Information|Image|Channel|LaserScanInfo|ZoomY #3 = 1
Information|Image|Channel|LaserScanInfo|ZoomY #4 = 1
Information|Image|Channel|LightSource|Id #1 = LightSource:1
Information|Image|Channel|LightSource|Id #2 = LightSource:2
Information|Image|Channel|LightSource|Id #3 = LightSource:1
Information|Image|Channel|LightSource|Id #4 = LightSource:2
Information|Image|Channel|LightSource|Id #5 = LightSource:0
Information|Image|Channel|LightSource|Id #6 = LightSource:3
Information|Image|Channel|LightSource|Id #7 = LightSource:0
Information|Image|Channel|LightSource|Id #8 = LightSource:3
Information|Image|Channel|Magnification #1 = 1
Information|Image|Channel|Magnification #2 = 1
Information|Image|Channel|Magnification #3 = 1
Information|Image|Channel|Magnification #4 = 1
Information|Image|Channel|Mode #1 = Off
Information|Image|Channel|Mode #2 = Off
Information|Image|Channel|Mode #3 = Off
Information|Image|Channel|Mode #4 = Off
Information|Image|Channel|Name #1 = Ch1-T1
Information|Image|Channel|Name #2 = Ch2-T1
Information|Image|Channel|Name #3 = Ch1-T2
Information|Image|Channel|Name #4 = Ch2-T2
Information|Image|Channel|Offset #1 = 0
Information|Image|Channel|Offset #2 = 0
Information|Image|Channel|Offset #3 = 0
Information|Image|Channel|Offset #4 = 0
Information|Image|Channel|PhotonConversionFactor #1 = 75.267041711259324
Information|Image|Channel|PhotonConversionFactor #2 = 75.267041711259324
Information|Image|Channel|PhotonConversionFactor #3 = 75.267041711259324
Information|Image|Channel|PhotonConversionFactor #4 = 75.267041711259324
Information|Image|Channel|PinholeSizeAiry #1 = 0.99100882375369281
Information|Image|Channel|PinholeSizeAiry #2 = 0.67799745063494588
Information|Image|Channel|PinholeSizeAiry #3 = 0.82998494108749821
Information|Image|Channel|PinholeSizeAiry #4 = 0.59834339036528394
Information|Image|Channel|Polarization|StokesParameter1 #1 = 1
Information|Image|Channel|Polarization|StokesParameter1 #2 = 1
Information|Image|Channel|Polarization|StokesParameter1 #3 = 1
Information|Image|Channel|Polarization|StokesParameter1 #4 = 1
Information|Image|Channel|Polarization|StokesParameter1 #5 = 1
Information|Image|Channel|Polarization|StokesParameter1 #6 = 1
Information|Image|Channel|Polarization|StokesParameter1 #7 = 1
Information|Image|Channel|Polarization|StokesParameter1 #8 = 1
Information|Image|Channel|Polarization|StokesParameter2 #1 = -1
Information|Image|Channel|Polarization|StokesParameter2 #2 = -1
Information|Image|Channel|Polarization|StokesParameter2 #3 = -1
Information|Image|Channel|Polarization|StokesParameter2 #4 = -1
Information|Image|Channel|Polarization|StokesParameter2 #5 = -1
Information|Image|Channel|Polarization|StokesParameter2 #6 = -1
Information|Image|Channel|Polarization|StokesParameter2 #7 = -1
Information|Image|Channel|Polarization|StokesParameter2 #8 = -1
Information|Image|Channel|Polarization|StokesParameter3 #1 = 0
Information|Image|Channel|Polarization|StokesParameter3 #2 = 0
Information|Image|Channel|Polarization|StokesParameter3 #3 = 0
Information|Image|Channel|Polarization|StokesParameter3 #4 = 0
Information|Image|Channel|Polarization|StokesParameter3 #5 = 0
Information|Image|Channel|Polarization|StokesParameter3 #6 = 0
Information|Image|Channel|Polarization|StokesParameter3 #7 = 0
Information|Image|Channel|Polarization|StokesParameter3 #8 = 0
Information|Image|Channel|Polarization|StokesParameter4 #1 = 0
Information|Image|Channel|Polarization|StokesParameter4 #2 = 0
Information|Image|Channel|Polarization|StokesParameter4 #3 = 0
Information|Image|Channel|Polarization|StokesParameter4 #4 = 0
Information|Image|Channel|Polarization|StokesParameter4 #5 = 0
Information|Image|Channel|Polarization|StokesParameter4 #6 = 0
Information|Image|Channel|Polarization|StokesParameter4 #7 = 0
Information|Image|Channel|Polarization|StokesParameter4 #8 = 0
Information|Image|Channel|TransformationXX #1 = 2.506183129431041e-310
Information|Image|Channel|TransformationXX #2 = 2.506183129431041e-310
Information|Image|Channel|TransformationXX #3 = 2.5108515202093065e-310
Information|Image|Channel|TransformationXX #4 = 2.5108515202093065e-310
Information|Image|Channel|TransformationXY #1 = 2.5061831294316833e-310
Information|Image|Channel|TransformationXY #2 = 2.5061831294316833e-310
Information|Image|Channel|TransformationXY #3 = 2.5108515202093065e-310
Information|Image|Channel|TransformationXY #4 = 2.5108515202093065e-310
Information|Image|Channel|TransformationYX #1 = 1.0728627205740536e-311
Information|Image|Channel|TransformationYX #2 = 1.0728627205740536e-311
Information|Image|Channel|TransformationYX #3 = 1.0728627171037365e-311
Information|Image|Channel|TransformationYX #4 = 1.0728627171037365e-311
Information|Image|Channel|TransformationYY #1 = 1.0728627205542909e-311
Information|Image|Channel|TransformationYY #2 = 1.0728627205542909e-311
Information|Image|Channel|TransformationYY #3 = 1.0728627170839738e-311
Information|Image|Channel|TransformationYY #4 = 1.0728627170839738e-311
Information|Image|Channel|VirtualPinholeSize #1 = 1
Information|Image|Channel|VirtualPinholeSize #2 = 1
Information|Image|Channel|VirtualPinholeSize #3 = 1
Information|Image|Channel|VirtualPinholeSize #4 = 1
Information|Image|Channel|Wavelength #1 = 561
Information|Image|Channel|Wavelength #2 = 405.00000000000006
Information|Image|Channel|Wavelength #3 = 561
Information|Image|Channel|Wavelength #4 = 405.00000000000006
Information|Image|Channel|Wavelength #5 = 633
Information|Image|Channel|Wavelength #6 = 488.00000000000006
Information|Image|Channel|Wavelength #7 = 633
Information|Image|Channel|Wavelength #8 = 488.00000000000006
Information|Image|ComponentBitCount = 12
Information|Image|Medium = Air
Information|Image|MicroscopeRef|Id = Microscope:0
Information|Image|ObjectiveRef|Id = Objective:0
Information|Image|OriginalScanData = true
Information|Image|PixelType = Gray16
Information|Image|RefractiveIndex = 1
Information|Image|SizeC = 4
Information|Image|SizeM = 4
Information|Image|SizeX = 1024
Information|Image|SizeY = 1024
Information|Image|SizeZ = 15
Information|Image|S|Scene|Index = 0
Information|Image|S|Scene|Position|X = 22412
Information|Image|S|Scene|Position|Y = 1320.25
Information|Image|S|Scene|Position|Z = -473.237
Information|Image|Track|ChannelRef|Id #1 = 4008262739125360334426974066204184252236
Information|Image|Track|ChannelRef|Id #2 = 2429981210131108239922199499871094786865
Information|Image|Track|ChannelRef|Id #3 = 3176819985133290652391001023643507621
Information|Image|Track|ChannelRef|Id #4 = 3124128480125353513113285210883685623486
Information|Image|Track|Id #1 = Track:0
Information|Image|Track|Id #2 = Track:1
Information|Image|T|BinaryList|AttachmentName = TimeStamps
Information|Image|Z|Interval|Increment = 1
Information|Image|Z|Interval|Start = 0
Information|Image|Z|StartPosition = 0
Information|Instrument|Detector|AmplificationGain #1 = 1
Information|Instrument|Detector|AmplificationGain #2 = 1
Information|Instrument|Detector|AmplificationGain #3 = 1
Information|Instrument|Detector|AmplificationGain #4 = 1
Information|Instrument|Detector|Gain #1 = 1
Information|Instrument|Detector|Gain #2 = 1
Information|Instrument|Detector|Gain #3 = 1
Information|Instrument|Detector|Gain #4 = 1
Information|Instrument|Detector|Id #1 = Detector:0:0
Information|Instrument|Detector|Id #2 = Detector:0:1
Information|Instrument|Detector|Id #3 = Detector:1:0
Information|Instrument|Detector|Id #4 = Detector:1:1
Information|Instrument|Detector|Type #1 = PMT
Information|Instrument|Detector|Type #2 = PMT
Information|Instrument|Detector|Type #3 = PMT
Information|Instrument|Detector|Type #4 = PMT
Information|Instrument|Detector|Zoom #1 = 1
Information|Instrument|Detector|Zoom #2 = 1
Information|Instrument|Detector|Zoom #3 = 1
Information|Instrument|Detector|Zoom #4 = 1
Information|Instrument|Id = Instrument:0
Information|Instrument|LightSource|Id #1 = LightSource:0
Information|Instrument|LightSource|Id #2 = LightSource:1
Information|Instrument|LightSource|Id #3 = LightSource:2
Information|Instrument|LightSource|Id #4 = LightSource:3
Information|Instrument|LightSource|LightSourceType|Laser|Wavelength #1 = 633.000000
Information|Instrument|LightSource|LightSourceType|Laser|Wavelength #2 = 561.000000
Information|Instrument|LightSource|LightSourceType|Laser|Wavelength #3 = 405.000000
Information|Instrument|LightSource|LightSourceType|Laser|Wavelength #4 = 458.000000
Information|Instrument|LightSource|Manufacturer|Model #1 = HeNe633
Information|Instrument|LightSource|Manufacturer|Model #2 = DPSS 561-10
Information|Instrument|LightSource|Manufacturer|Model #3 = Diode 405-30
Information|Instrument|LightSource|Manufacturer|Model #4 = Argon
Information|Instrument|LightSource|Power #1 = 5
Information|Instrument|LightSource|Power #2 = 20
Information|Instrument|LightSource|Power #3 = 30
Information|Instrument|LightSource|Power #4 = 25
Information|Instrument|Microscope|Id = Microscope:0
Information|Instrument|Microscope|System = LSM 710, AxioObserver
Information|Instrument|Objective|Id = Objective:0
Information|Instrument|Objective|Immersion = Air
Information|Instrument|Objective|LensNA = 0.80000000000000004
Information|Instrument|Objective|Manufacturer|Model = Plan-Apochromat 20x/0.8
Information|Instrument|Objective|NominalMagnification = 20
Information|User|DisplayName = LSM User
Location = C:\Users\coxji\Dropbox (OMRF)\Lab Startup 2022\Experiments\IHC + Imaging\05-11-23 Cd11c _ Cd11b JEJC\05-16-23 Cdd1b + Cd11c JEJC\CZIs\204 F Z + tile 20x.czi
LsmTag #1 = 0.10000000000000001
LsmTag #2 = false
LsmTag #3 = 21.200000000000003
LsmTag #4 = 21.700000000000003
LsmTag #5 = 38
LsmTag #6 = false
LsmTag #7 = false
LsmTag #8 = false
LsmTag|Name #1 = CarlZeissAim.IncubatorState.Actual_CO2_Module
LsmTag|Name #2 = CarlZeissAim.IncubatorState.Switch_CO2_Module
LsmTag|Name #3 = CarlZeissAim.IncubatorState.Actual_TempChannel1
LsmTag|Name #4 = CarlZeissAim.IncubatorState.Actual_TempChannel3
LsmTag|Name #5 = CarlZeissAim.IncubatorState.Actual_TempChannel4
LsmTag|Name #6 = CarlZeissAim.IncubatorState.Switch_TempChannel1
LsmTag|Name #7 = CarlZeissAim.IncubatorState.Switch_TempChannel3
LsmTag|Name #8 = CarlZeissAim.IncubatorState.Switch_TempChannel4
LsmTag|Type #1 = double
LsmTag|Type #2 = boolean
LsmTag|Type #3 = double
LsmTag|Type #4 = double
LsmTag|Type #5 = double
LsmTag|Type #6 = boolean
LsmTag|Type #7 = boolean
LsmTag|Type #8 = boolean
Scaling|Distance|Id #1 = X
Scaling|Distance|Id #2 = Y
Scaling|Distance|Id #3 = Z
Scaling|Distance|Value #1 = 4.1513291048191956e-007
Scaling|Distance|Value #2 = 4.1513291048191956e-007
Scaling|Distance|Value #3 = 9.9999999999999995e-007
Version = 1.0
--------------------------------------------
(Fiji Is Just) ImageJ 2.9.0/1.53t; Java 1.8.0_322 [64-bit]; Windows 10 10.0; 1465MB of 24233MB (6%)
Title: 204 F Z + tile 20x.czi
Width: 807.0184 microns (1944)
Height: 807.0184 microns (1944)
Depth: 15 microns (15)
Size: 432MB
Resolution: 2.4089 pixels per micron
Voxel size: 0.4151x0.4151x1 micron^3
ID: -30
Bits per pixel: 16 (unsigned)
Display ranges
1: 0-4095
2: 0-4095
3: 0-2485
4: 0-4095
Image: 1/60 (c:1/4 z:1/15 - 204 F Z + tile 20x #1)
Channel: 1/4
Slice: 1/15
Composite mode: "color"
No threshold
Magnification: 0.33
ScaleToFit: false
Uncalibrated
Path: C:\Users\coxji\Dropbox (OMRF)\Lab Startup 2022\Experiments\IHC + Imaging\05-11-23 Cd11c _ Cd11b JEJC\05-16-23 Cdd1b + Cd11c JEJC\CZIs\204 F Z + tile 20x.czi
Screen location: 12,218 (1920x1080)
Coordinate origin: 0,0,0
No properties
No overlay
No selection

## Sheet: IHC - Raw Cap 209 F 20x
BitsPerPixel = 12
DimensionOrder = XYCZT
IsInterleaved = false
IsRGB = false
LittleEndian = true
PixelType = uint16
Series 0 Name = 209 F Z + tile 20x #1
SizeC = 4
SizeT = 1
SizeX = 1944
SizeY = 1944
SizeZ = 17
Appliance|Data|ShuttleAndFindData|Calibration|Marker|FocusPosition #1 = 0
Appliance|Data|ShuttleAndFindData|Calibration|Marker|FocusPosition #2 = 0
Appliance|Data|ShuttleAndFindData|Calibration|Marker|FocusPosition #3 = 0
Appliance|Data|ShuttleAndFindData|Calibration|Marker|Id #1 = Marker:1
Appliance|Data|ShuttleAndFindData|Calibration|Marker|Id #2 = Marker:2
Appliance|Data|ShuttleAndFindData|Calibration|Marker|Id #3 = Marker:3
Appliance|Data|ShuttleAndFindData|Calibration|Marker|StageXPosition #1 = 0
Appliance|Data|ShuttleAndFindData|Calibration|Marker|StageXPosition #2 = 0
Appliance|Data|ShuttleAndFindData|Calibration|Marker|StageXPosition #3 = 0
Appliance|Data|ShuttleAndFindData|Calibration|Marker|StageYPosition #1 = 0
Appliance|Data|ShuttleAndFindData|Calibration|Marker|StageYPosition #2 = 0
Appliance|Data|ShuttleAndFindData|Calibration|Marker|StageYPosition #3 = 0
Appliance|Data|ShuttleAndFindData|Calibration|MicroscopeType = LM
Appliance|Data|ShuttleAndFindData|Calibration|StageOrientation|X = -1
Appliance|Data|ShuttleAndFindData|Calibration|StageOrientation|Y = 1
Appliance|Id = ShuttleAndFind:1
DisplaySetting|Channel|ChannelUnit|ChannelType = Unspecified
DisplaySetting|Channel|ChannelUnit|FactorI = 1
DisplaySetting|Channel|ChannelUnit|OffsetI = 0
DisplaySetting|Channel|ChannelUnit|UnitI = Unknown
DisplaySetting|Channel|Color = #0000FF
DisplaySetting|Channel|ColorMode = Color
DisplaySetting|Channel|DyeName = Alexa Fluor 647
DisplaySetting|Channel|Gamma = 1
DisplaySetting|Channel|High = 0.0625
DisplaySetting|Channel|Id = 3124128480125353513113285210883685623486
DisplaySetting|Channel|IsSelected = true
DisplaySetting|Channel|Low = -0
DisplaySetting|Channel|Name = Ch2-T2
Experiment|AcquisitionBlock|AcquisitionModeSetup|AcquisitionMode = StackFocus
Experiment|AcquisitionBlock|AcquisitionModeSetup|ApertureDiameter = 4.4099999999999993
Experiment|AcquisitionBlock|AcquisitionModeSetup|BiDirectional = false
Experiment|AcquisitionBlock|AcquisitionModeSetup|BiDirectionalZ = false
Experiment|AcquisitionBlock|AcquisitionModeSetup|BitsPerSample = 12
Experiment|AcquisitionBlock|AcquisitionModeSetup|CameraBinning = 1
Experiment|AcquisitionBlock|AcquisitionModeSetup|CameraFrameHeight = 1030
Experiment|AcquisitionBlock|AcquisitionModeSetup|CameraFrameOffsetX = 0
Experiment|AcquisitionBlock|AcquisitionModeSetup|CameraFrameOffsetY = 0
Experiment|AcquisitionBlock|AcquisitionModeSetup|CameraFrameWidth = 1300
Experiment|AcquisitionBlock|AcquisitionModeSetup|CameraSuperSampling = 0
Experiment|AcquisitionBlock|AcquisitionModeSetup|DimensionT = 10
Experiment|AcquisitionBlock|AcquisitionModeSetup|DimensionX = 1024
Experiment|AcquisitionBlock|AcquisitionModeSetup|DimensionY = 1024
Experiment|AcquisitionBlock|AcquisitionModeSetup|DimensionZ = 17
Experiment|AcquisitionBlock|AcquisitionModeSetup|FilterMethod = Average
Experiment|AcquisitionBlock|AcquisitionModeSetup|FilterMode = Line
Experiment|AcquisitionBlock|AcquisitionModeSetup|FilterSamplingNumber = 1
Experiment|AcquisitionBlock|AcquisitionModeSetup|FitFramesizeToRoi = false
Experiment|AcquisitionBlock|AcquisitionModeSetup|FocalDistanceStandardTubeLense = 164.5
Experiment|AcquisitionBlock|AcquisitionModeSetup|FocusStabilizer = false
Experiment|AcquisitionBlock|AcquisitionModeSetup|HdrEnabled = false
Experiment|AcquisitionBlock|AcquisitionModeSetup|HdrImagingMode = 0
Experiment|AcquisitionBlock|AcquisitionModeSetup|HdrIntensity = 1
Experiment|AcquisitionBlock|AcquisitionModeSetup|HdrNumFrames = 1
Experiment|AcquisitionBlock|AcquisitionModeSetup|InterpolationY = 1
Experiment|AcquisitionBlock|AcquisitionModeSetup|Objective = Plan-Apochromat 20x/0.8
Experiment|AcquisitionBlock|AcquisitionModeSetup|OffsetX = 0
Experiment|AcquisitionBlock|AcquisitionModeSetup|OffsetY = 0
Experiment|AcquisitionBlock|AcquisitionModeSetup|OffsetZ = 8.0020000000000091e-006
Experiment|AcquisitionBlock|AcquisitionModeSetup|PixelPeriod = 4.0960000000000003e-006
Experiment|AcquisitionBlock|AcquisitionModeSetup|PreScan = false
Experiment|AcquisitionBlock|AcquisitionModeSetup|ReferenceZ = -0.00047971899999999998
Experiment|AcquisitionBlock|AcquisitionModeSetup|RequestedScanSpeed = 1
Experiment|AcquisitionBlock|AcquisitionModeSetup|Rotation = 0
Experiment|AcquisitionBlock|AcquisitionModeSetup|RtBinning = 1
Experiment|AcquisitionBlock|AcquisitionModeSetup|RtFrameHeight = 512
Experiment|AcquisitionBlock|AcquisitionModeSetup|RtFrameWidth = 512
Experiment|AcquisitionBlock|AcquisitionModeSetup|RtLinePeriod = 3.0000000000000001e-005
Experiment|AcquisitionBlock|AcquisitionModeSetup|RtOffsetX = 0
Experiment|AcquisitionBlock|AcquisitionModeSetup|RtOffsetY = 0
Experiment|AcquisitionBlock|AcquisitionModeSetup|RtRegionHeight = 512
Experiment|AcquisitionBlock|AcquisitionModeSetup|RtRegionWidth = 512
Experiment|AcquisitionBlock|AcquisitionModeSetup|RtSuperSampling = 1
Experiment|AcquisitionBlock|AcquisitionModeSetup|RtZoom = 1
Experiment|AcquisitionBlock|AcquisitionModeSetup|SamplingEnd = 1
Experiment|AcquisitionBlock|AcquisitionModeSetup|SamplingStart = 1
Experiment|AcquisitionBlock|AcquisitionModeSetup|ScalingX = 4.1513291048191956e-007
Experiment|AcquisitionBlock|AcquisitionModeSetup|ScalingY = 4.1513291048191956e-007
Experiment|AcquisitionBlock|AcquisitionModeSetup|ScalingZ = 9.9999999999999995e-007
Experiment|AcquisitionBlock|AcquisitionModeSetup|ScannerOnlineCorrection = true
Experiment|AcquisitionBlock|AcquisitionModeSetup|SimRotations = 3
Experiment|AcquisitionBlock|AcquisitionModeSetup|TimeSeries = false
Experiment|AcquisitionBlock|AcquisitionModeSetup|TrackMultiplexType = Frame
Experiment|AcquisitionBlock|AcquisitionModeSetup|UseRois = false
Experiment|AcquisitionBlock|AcquisitionModeSetup|WaitState = false
Experiment|AcquisitionBlock|AcquisitionModeSetup|ZoomX = 1
Experiment|AcquisitionBlock|AcquisitionModeSetup|ZoomY = 1
Experiment|AcquisitionBlock|Laser|LaserName #1 = HeNe633
Experiment|AcquisitionBlock|Laser|LaserName #2 = DPSS 561-10
Experiment|AcquisitionBlock|Laser|LaserName #3 = Diode 405-30
Experiment|AcquisitionBlock|Laser|LaserName #4 = Argon
Experiment|AcquisitionBlock|Laser|LaserPower #1 = 0.0050000000000000001
Experiment|AcquisitionBlock|Laser|LaserPower #2 = 0.02
Experiment|AcquisitionBlock|Laser|LaserPower #3 = 0.029999999999999999
Experiment|AcquisitionBlock|Laser|LaserPower #4 = 0.025000000000000001
Experiment|AcquisitionBlock|MultiTrackSetup|TrackSetup|Attenuator|ExcitationIntensity #1 = 0
Experiment|AcquisitionBlock|MultiTrackSetup|TrackSetup|Attenuator|ExcitationIntensity #2 = 0
Experiment|AcquisitionBlock|MultiTrackSetup|TrackSetup|Attenuator|ExcitationIntensity #3 = 0
Experiment|AcquisitionBlock|MultiTrackSetup|TrackSetup|Attenuator|ExcitationIntensity #4 = 0
Experiment|AcquisitionBlock|MultiTrackSetup|TrackSetup|Attenuator|Laser #1 = DPSS 561-10
Experiment|AcquisitionBlock|MultiTrackSetup|TrackSetup|Attenuator|Laser #2 = Diode 405-30
Experiment|AcquisitionBlock|MultiTrackSetup|TrackSetup|Attenuator|Laser #3 = HeNe633
Experiment|AcquisitionBlock|MultiTrackSetup|TrackSetup|Attenuator|Laser #4 = Argon
Experiment|AcquisitionBlock|MultiTrackSetup|TrackSetup|Attenuator|LaserSuppression #1 = false
Experiment|AcquisitionBlock|MultiTrackSetup|TrackSetup|Attenuator|LaserSuppression #2 = false
Experiment|AcquisitionBlock|MultiTrackSetup|TrackSetup|Attenuator|LaserSuppression #3 = false
Experiment|AcquisitionBlock|MultiTrackSetup|TrackSetup|Attenuator|LaserSuppression #4 = false
Experiment|AcquisitionBlock|MultiTrackSetup|TrackSetup|Attenuator|Polarization_Stokes0 #1 = 1
Experiment|AcquisitionBlock|MultiTrackSetup|TrackSetup|Attenuator|Polarization_Stokes0 #2 = 1
Experiment|AcquisitionBlock|MultiTrackSetup|TrackSetup|Attenuator|Polarization_Stokes0 #3 = 1
Experiment|AcquisitionBlock|MultiTrackSetup|TrackSetup|Attenuator|Polarization_Stokes0 #4 = 1
Experiment|AcquisitionBlock|MultiTrackSetup|TrackSetup|Attenuator|Polarization_Stokes1 #1 = -1
Experiment|AcquisitionBlock|MultiTrackSetup|TrackSetup|Attenuator|Polarization_Stokes1 #2 = -1
Experiment|AcquisitionBlock|MultiTrackSetup|TrackSetup|Attenuator|Polarization_Stokes1 #3 = -1
Experiment|AcquisitionBlock|MultiTrackSetup|TrackSetup|Attenuator|Polarization_Stokes1 #4 = -1
Experiment|AcquisitionBlock|MultiTrackSetup|TrackSetup|Attenuator|Polarization_Stokes2 #1 = 0
Experiment|AcquisitionBlock|MultiTrackSetup|TrackSetup|Attenuator|Polarization_Stokes2 #2 = 0
Experiment|AcquisitionBlock|MultiTrackSetup|TrackSetup|Attenuator|Polarization_Stokes2 #3 = 0
Experiment|AcquisitionBlock|MultiTrackSetup|TrackSetup|Attenuator|Polarization_Stokes2 #4 = 0
Experiment|AcquisitionBlock|MultiTrackSetup|TrackSetup|Attenuator|Polarization_Stokes3 #1 = 0
Experiment|AcquisitionBlock|MultiTrackSetup|TrackSetup|Attenuator|Polarization_Stokes3 #2 = 0
Experiment|AcquisitionBlock|MultiTrackSetup|TrackSetup|Attenuator|Polarization_Stokes3 #3 = 0
Experiment|AcquisitionBlock|MultiTrackSetup|TrackSetup|Attenuator|Polarization_Stokes3 #4 = 0
Experiment|AcquisitionBlock|MultiTrackSetup|TrackSetup|Attenuator|Transmission #1 = 0.10000000000000001
Experiment|AcquisitionBlock|MultiTrackSetup|TrackSetup|Attenuator|Transmission #2 = 0.02
Experiment|AcquisitionBlock|MultiTrackSetup|TrackSetup|Attenuator|Transmission #3 = 0.12
Experiment|AcquisitionBlock|MultiTrackSetup|TrackSetup|Attenuator|Transmission #4 = 0.12
Experiment|AcquisitionBlock|MultiTrackSetup|TrackSetup|Attenuator|Wavelength #1 = 5.6100000000000001e-007
Experiment|AcquisitionBlock|MultiTrackSetup|TrackSetup|Attenuator|Wavelength #2 = 4.0500000000000004e-007
Experiment|AcquisitionBlock|MultiTrackSetup|TrackSetup|Attenuator|Wavelength #3 = 6.3300000000000002e-007
Experiment|AcquisitionBlock|MultiTrackSetup|TrackSetup|Attenuator|Wavelength #4 = 4.8800000000000003e-007
Experiment|AcquisitionBlock|MultiTrackSetup|TrackSetup|BeamSplitter|BeamSplitterServoPosition #1 = 0
Experiment|AcquisitionBlock|MultiTrackSetup|TrackSetup|BeamSplitter|BeamSplitterServoPosition #2 = 0
Experiment|AcquisitionBlock|MultiTrackSetup|TrackSetup|BeamSplitter|BeamSplitterServoPosition #3 = 0
Experiment|AcquisitionBlock|MultiTrackSetup|TrackSetup|BeamSplitter|BeamSplitterServoPosition #4 = 0
Experiment|AcquisitionBlock|MultiTrackSetup|TrackSetup|BeamSplitter|BeamSplitterServoPosition #5 = 0
Experiment|AcquisitionBlock|MultiTrackSetup|TrackSetup|BeamSplitter|BeamSplitterServoPosition #6 = 0
Experiment|AcquisitionBlock|MultiTrackSetup|TrackSetup|BeamSplitter|Filter #1 = MBS 488/561/633
Experiment|AcquisitionBlock|MultiTrackSetup|TrackSetup|BeamSplitter|Filter #2 = MBS -405
Experiment|AcquisitionBlock|MultiTrackSetup|TrackSetup|BeamSplitter|Filter #3 = NoneLSM
Experiment|AcquisitionBlock|MultiTrackSetup|TrackSetup|BeamSplitter|Filter #4 = MBS 488/561/633
Experiment|AcquisitionBlock|MultiTrackSetup|TrackSetup|BeamSplitter|Filter #5 = None
Experiment|AcquisitionBlock|MultiTrackSetup|TrackSetup|BeamSplitter|Filter #6 = NoneLSM
Experiment|AcquisitionBlock|MultiTrackSetup|TrackSetup|BeamSplitter|Identifier #1 = MainBeamSplitterDescanned1
Experiment|AcquisitionBlock|MultiTrackSetup|TrackSetup|BeamSplitter|Identifier #2 = MainBeamSplitterDescanned2
Experiment|AcquisitionBlock|MultiTrackSetup|TrackSetup|BeamSplitter|Identifier #3 = MainBeamSplitterNonDescanned
Experiment|AcquisitionBlock|MultiTrackSetup|TrackSetup|BeamSplitter|Identifier #4 = MainBeamSplitterDescanned1
Experiment|AcquisitionBlock|MultiTrackSetup|TrackSetup|BeamSplitter|Identifier #5 = MainBeamSplitterDescanned2
Experiment|AcquisitionBlock|MultiTrackSetup|TrackSetup|BeamSplitter|Identifier #6 = MainBeamSplitterNonDescanned
Experiment|AcquisitionBlock|MultiTrackSetup|TrackSetup|CameraIntegrationTime #1 = 4.0960000000000003e-006
Experiment|AcquisitionBlock|MultiTrackSetup|TrackSetup|CameraIntegrationTime #2 = 4.0960000000000003e-006
Experiment|AcquisitionBlock|MultiTrackSetup|TrackSetup|CenterWavelength #1 = 5.6957739199999996e-007
Experiment|AcquisitionBlock|MultiTrackSetup|TrackSetup|CenterWavelength #2 = 5.6957739199999996e-007
Experiment|AcquisitionBlock|MultiTrackSetup|TrackSetup|Collimator|Name #1 = LSMCOLLI_NLO
Experiment|AcquisitionBlock|MultiTrackSetup|TrackSetup|Collimator|Name #2 = LSMCOLLI_V
Experiment|AcquisitionBlock|MultiTrackSetup|TrackSetup|Collimator|Name #3 = LSMCOLLI_NLO
Experiment|AcquisitionBlock|MultiTrackSetup|TrackSetup|Collimator|Name #4 = LSMCOLLI_V
Experiment|AcquisitionBlock|MultiTrackSetup|TrackSetup|Collimator|Position #1 = 3010
Experiment|AcquisitionBlock|MultiTrackSetup|TrackSetup|Collimator|Position #2 = 1036
Experiment|AcquisitionBlock|MultiTrackSetup|TrackSetup|Collimator|Position #3 = 3010
Experiment|AcquisitionBlock|MultiTrackSetup|TrackSetup|Collimator|Position #4 = 1036
Experiment|AcquisitionBlock|MultiTrackSetup|TrackSetup|CondensorAperture #1 = 0.55007643890000002
Experiment|AcquisitionBlock|MultiTrackSetup|TrackSetup|CondensorAperture #2 = 0.55007643890000002
Experiment|AcquisitionBlock|MultiTrackSetup|TrackSetup|CondensorFrontlensPosition #1 = -1
Experiment|AcquisitionBlock|MultiTrackSetup|TrackSetup|CondensorFrontlensPosition #2 = -1
Experiment|AcquisitionBlock|MultiTrackSetup|TrackSetup|CondensorRevolverFilter #1 = HF
Experiment|AcquisitionBlock|MultiTrackSetup|TrackSetup|CondensorRevolverFilter #2 = HF
Experiment|AcquisitionBlock|MultiTrackSetup|TrackSetup|Detector|AiryScanMagnification #1 = 1
Experiment|AcquisitionBlock|MultiTrackSetup|TrackSetup|Detector|AiryScanMagnification #2 = 1
Experiment|AcquisitionBlock|MultiTrackSetup|TrackSetup|Detector|AiryScanMagnification #3 = 1
Experiment|AcquisitionBlock|MultiTrackSetup|TrackSetup|Detector|AiryScanMagnification #4 = 1
Experiment|AcquisitionBlock|MultiTrackSetup|TrackSetup|Detector|AiryScanMode #1 = Off
Experiment|AcquisitionBlock|MultiTrackSetup|TrackSetup|Detector|AiryScanMode #2 = Off
Experiment|AcquisitionBlock|MultiTrackSetup|TrackSetup|Detector|AiryScanMode #3 = Off
Experiment|AcquisitionBlock|MultiTrackSetup|TrackSetup|Detector|AiryScanMode #4 = Off
Experiment|AcquisitionBlock|MultiTrackSetup|TrackSetup|Detector|AiryScanTransformationXX #1 = 2.5091539235423449e-310
Experiment|AcquisitionBlock|MultiTrackSetup|TrackSetup|Detector|AiryScanTransformationXX #2 = 2.5091539235423449e-310
Experiment|AcquisitionBlock|MultiTrackSetup|TrackSetup|Detector|AiryScanTransformationXX #3 = 8.0961695211907181e-011
Experiment|AcquisitionBlock|MultiTrackSetup|TrackSetup|Detector|AiryScanTransformationXX #4 = 8.0961695211907181e-011
Experiment|AcquisitionBlock|MultiTrackSetup|TrackSetup|Detector|AiryScanTransformationXY #1 = 2.5091539235423449e-310
Experiment|AcquisitionBlock|MultiTrackSetup|TrackSetup|Detector|AiryScanTransformationXY #2 = 2.5091539235423449e-310
Experiment|AcquisitionBlock|MultiTrackSetup|TrackSetup|Detector|AiryScanTransformationXY #3 = 0.72156862745098038
Experiment|AcquisitionBlock|MultiTrackSetup|TrackSetup|Detector|AiryScanTransformationXY #4 = 0.72156862745098038
Experiment|AcquisitionBlock|MultiTrackSetup|TrackSetup|Detector|AiryScanTransformationYX #1 = 1.0720726261883098e-311
Experiment|AcquisitionBlock|MultiTrackSetup|TrackSetup|Detector|AiryScanTransformationYX #2 = 1.0720726261883098e-311
Experiment|AcquisitionBlock|MultiTrackSetup|TrackSetup|Detector|AiryScanTransformationYX #3 = 0.0078125017996915833
Experiment|AcquisitionBlock|MultiTrackSetup|TrackSetup|Detector|AiryScanTransformationYX #4 = 0.0078125017996915833
Experiment|AcquisitionBlock|MultiTrackSetup|TrackSetup|Detector|AiryScanTransformationYY #1 = 1.0720726262080724e-311
Experiment|AcquisitionBlock|MultiTrackSetup|TrackSetup|Detector|AiryScanTransformationYY #2 = 1.0720726262080724e-311
Experiment|AcquisitionBlock|MultiTrackSetup|TrackSetup|Detector|AiryScanTransformationYY #3 = 8.0961695211907181e-011
Experiment|AcquisitionBlock|MultiTrackSetup|TrackSetup|Detector|AiryScanTransformationYY #4 = 8.0961695211907181e-011
Experiment|AcquisitionBlock|MultiTrackSetup|TrackSetup|Detector|AiryScanVirtualPinholeSize #1 = 1
Experiment|AcquisitionBlock|MultiTrackSetup|TrackSetup|Detector|AiryScanVirtualPinholeSize #2 = 1
Experiment|AcquisitionBlock|MultiTrackSetup|TrackSetup|Detector|AiryScanVirtualPinholeSize #3 = 1
Experiment|AcquisitionBlock|MultiTrackSetup|TrackSetup|Detector|AiryScanVirtualPinholeSize #4 = 1
Experiment|AcquisitionBlock|MultiTrackSetup|TrackSetup|Detector|AmplifierGain #1 = 1
Experiment|AcquisitionBlock|MultiTrackSetup|TrackSetup|Detector|AmplifierGain #2 = 1
Experiment|AcquisitionBlock|MultiTrackSetup|TrackSetup|Detector|AmplifierGain #3 = 1
Experiment|AcquisitionBlock|MultiTrackSetup|TrackSetup|Detector|AmplifierGain #4 = 1
Experiment|AcquisitionBlock|MultiTrackSetup|TrackSetup|Detector|AmplifierOffset #1 = 0
Experiment|AcquisitionBlock|MultiTrackSetup|TrackSetup|Detector|AmplifierOffset #2 = 0
Experiment|AcquisitionBlock|MultiTrackSetup|TrackSetup|Detector|AmplifierOffset #3 = 0
Experiment|AcquisitionBlock|MultiTrackSetup|TrackSetup|Detector|AmplifierOffset #4 = 0
Experiment|AcquisitionBlock|MultiTrackSetup|TrackSetup|Detector|Color #1 = #FFFFFF
Experiment|AcquisitionBlock|MultiTrackSetup|TrackSetup|Detector|Color #2 = #FF0000
Experiment|AcquisitionBlock|MultiTrackSetup|TrackSetup|Detector|Color #3 = #00FF00
Experiment|AcquisitionBlock|MultiTrackSetup|TrackSetup|Detector|Color #4 = #0000FF
Experiment|AcquisitionBlock|MultiTrackSetup|TrackSetup|Detector|DetectorIdentifier #1 = DescannedPmt1
Experiment|AcquisitionBlock|MultiTrackSetup|TrackSetup|Detector|DetectorIdentifier #2 = DescannedPmt2
Experiment|AcquisitionBlock|MultiTrackSetup|TrackSetup|Detector|DetectorIdentifier #3 = DescannedPmt1
Experiment|AcquisitionBlock|MultiTrackSetup|TrackSetup|Detector|DetectorIdentifier #4 = DescannedPmt2
Experiment|AcquisitionBlock|MultiTrackSetup|TrackSetup|Detector|DetectorMode #1 = Integration
Experiment|AcquisitionBlock|MultiTrackSetup|TrackSetup|Detector|DetectorMode #2 = Integration
Experiment|AcquisitionBlock|MultiTrackSetup|TrackSetup|Detector|DetectorMode #3 = Integration
Experiment|AcquisitionBlock|MultiTrackSetup|TrackSetup|Detector|DetectorMode #4 = Integration
Experiment|AcquisitionBlock|MultiTrackSetup|TrackSetup|Detector|DetectorWavelengthRange|WavelengthEnd #1 = 4.6132000000000006e-007
Experiment|AcquisitionBlock|MultiTrackSetup|TrackSetup|Detector|DetectorWavelengthRange|WavelengthEnd #2 = 6.4948000000000007e-007
Experiment|AcquisitionBlock|MultiTrackSetup|TrackSetup|Detector|DetectorWavelengthRange|WavelengthEnd #3 = 5.4207000000000009e-007
Experiment|AcquisitionBlock|MultiTrackSetup|TrackSetup|Detector|DetectorWavelengthRange|WavelengthEnd #4 = 7.5848000000000011e-007
Experiment|AcquisitionBlock|MultiTrackSetup|TrackSetup|Detector|DetectorWavelengthRange|WavelengthStart #1 = 4.0719999999999999e-007
Experiment|AcquisitionBlock|MultiTrackSetup|TrackSetup|Detector|DetectorWavelengthRange|WavelengthStart #2 = 6.2001000000000006e-007
Experiment|AcquisitionBlock|MultiTrackSetup|TrackSetup|Detector|DetectorWavelengthRange|WavelengthStart #3 = 4.9495000000000002e-007
Experiment|AcquisitionBlock|MultiTrackSetup|TrackSetup|Detector|DetectorWavelengthRange|WavelengthStart #4 = 6.8001000000000001e-007
Experiment|AcquisitionBlock|MultiTrackSetup|TrackSetup|Detector|DigitalGain #1 = 1
Experiment|AcquisitionBlock|MultiTrackSetup|TrackSetup|Detector|DigitalGain #2 = 1
Experiment|AcquisitionBlock|MultiTrackSetup|TrackSetup|Detector|DigitalGain #3 = 1
Experiment|AcquisitionBlock|MultiTrackSetup|TrackSetup|Detector|DigitalGain #4 = 1
Experiment|AcquisitionBlock|MultiTrackSetup|TrackSetup|Detector|DigitalOffset #1 = 0
Experiment|AcquisitionBlock|MultiTrackSetup|TrackSetup|Detector|DigitalOffset #2 = 0
Experiment|AcquisitionBlock|MultiTrackSetup|TrackSetup|Detector|DigitalOffset #3 = 0
Experiment|AcquisitionBlock|MultiTrackSetup|TrackSetup|Detector|DigitalOffset #4 = 0
Experiment|AcquisitionBlock|MultiTrackSetup|TrackSetup|Detector|Dye #1 = DAPI
Experiment|AcquisitionBlock|MultiTrackSetup|TrackSetup|Detector|Dye #2 = Alexa Fluor 594
Experiment|AcquisitionBlock|MultiTrackSetup|TrackSetup|Detector|Dye #3 = Alexa Fluor 488
Experiment|AcquisitionBlock|MultiTrackSetup|TrackSetup|Detector|Dye #4 = Alexa Fluor 647
Experiment|AcquisitionBlock|MultiTrackSetup|TrackSetup|Detector|Folder #1 = DAPI
Experiment|AcquisitionBlock|MultiTrackSetup|TrackSetup|Detector|Folder #2 = Alexa Fluor 594
Experiment|AcquisitionBlock|MultiTrackSetup|TrackSetup|Detector|Folder #3 = Alexa Fluor 488
Experiment|AcquisitionBlock|MultiTrackSetup|TrackSetup|Detector|Folder #4 = Alexa Fluor 647
Experiment|AcquisitionBlock|MultiTrackSetup|TrackSetup|Detector|Id #1 = 4008262739125360334426974066204184252236
Experiment|AcquisitionBlock|MultiTrackSetup|TrackSetup|Detector|Id #2 = 2429981210131108239922199499871094786865
Experiment|AcquisitionBlock|MultiTrackSetup|TrackSetup|Detector|Id #3 = 3176819985133290652391001023643507621
Experiment|AcquisitionBlock|MultiTrackSetup|TrackSetup|Detector|Id #4 = 3124128480125353513113285210883685623486
Experiment|AcquisitionBlock|MultiTrackSetup|TrackSetup|Detector|ImageChannelName #1 = Ch1
Experiment|AcquisitionBlock|MultiTrackSetup|TrackSetup|Detector|ImageChannelName #2 = Ch2
Experiment|AcquisitionBlock|MultiTrackSetup|TrackSetup|Detector|ImageChannelName #3 = Ch1
Experiment|AcquisitionBlock|MultiTrackSetup|TrackSetup|Detector|ImageChannelName #4 = Ch2
Experiment|AcquisitionBlock|MultiTrackSetup|TrackSetup|Detector|LaserSuppression #1 = true
Experiment|AcquisitionBlock|MultiTrackSetup|TrackSetup|Detector|LaserSuppression #2 = true
Experiment|AcquisitionBlock|MultiTrackSetup|TrackSetup|Detector|LaserSuppression #3 = true
Experiment|AcquisitionBlock|MultiTrackSetup|TrackSetup|Detector|LaserSuppression #4 = true
Experiment|AcquisitionBlock|MultiTrackSetup|TrackSetup|Detector|Name #1 = PMT
Experiment|AcquisitionBlock|MultiTrackSetup|TrackSetup|Detector|Name #2 = PMT
Experiment|AcquisitionBlock|MultiTrackSetup|TrackSetup|Detector|Name #3 = PMT
Experiment|AcquisitionBlock|MultiTrackSetup|TrackSetup|Detector|Name #4 = PMT
Experiment|AcquisitionBlock|MultiTrackSetup|TrackSetup|Detector|Palette #1 = LsmDetectorPalette_0_0
Experiment|AcquisitionBlock|MultiTrackSetup|TrackSetup|Detector|Palette #2 = LsmDetectorPalette_0_1
Experiment|AcquisitionBlock|MultiTrackSetup|TrackSetup|Detector|Palette #3 = LsmDetectorPalette_1_0
Experiment|AcquisitionBlock|MultiTrackSetup|TrackSetup|Detector|Palette #4 = LsmDetectorPalette_1_1
Experiment|AcquisitionBlock|MultiTrackSetup|TrackSetup|Detector|PinholeDiameter #1 = 2.56114e-005
Experiment|AcquisitionBlock|MultiTrackSetup|TrackSetup|Detector|PinholeDiameter #2 = 2.56114e-005
Experiment|AcquisitionBlock|MultiTrackSetup|TrackSetup|Detector|PinholeDiameter #3 = 2.56114e-005
Experiment|AcquisitionBlock|MultiTrackSetup|TrackSetup|Detector|PinholeDiameter #4 = 2.56114e-005
Experiment|AcquisitionBlock|MultiTrackSetup|TrackSetup|Detector|PureRatioSource #1 = false
Experiment|AcquisitionBlock|MultiTrackSetup|TrackSetup|Detector|PureRatioSource #2 = false
Experiment|AcquisitionBlock|MultiTrackSetup|TrackSetup|Detector|PureRatioSource #3 = false
Experiment|AcquisitionBlock|MultiTrackSetup|TrackSetup|Detector|PureRatioSource #4 = false
Experiment|AcquisitionBlock|MultiTrackSetup|TrackSetup|Detector|SpectralScanChannels #1 = 32
Experiment|AcquisitionBlock|MultiTrackSetup|TrackSetup|Detector|SpectralScanChannels #2 = 32
Experiment|AcquisitionBlock|MultiTrackSetup|TrackSetup|Detector|SpectralScanChannels #3 = 32
Experiment|AcquisitionBlock|MultiTrackSetup|TrackSetup|Detector|SpectralScanChannels #4 = 32
Experiment|AcquisitionBlock|MultiTrackSetup|TrackSetup|Detector|Voltage #1 = 660
Experiment|AcquisitionBlock|MultiTrackSetup|TrackSetup|Detector|Voltage #2 = 870
Experiment|AcquisitionBlock|MultiTrackSetup|TrackSetup|Detector|Voltage #3 = 700
Experiment|AcquisitionBlock|MultiTrackSetup|TrackSetup|Detector|Voltage #4 = 880
Experiment|AcquisitionBlock|MultiTrackSetup|TrackSetup|DeviceMode #1 = LSM
Experiment|AcquisitionBlock|MultiTrackSetup|TrackSetup|DeviceMode #2 = LSM
Experiment|AcquisitionBlock|MultiTrackSetup|TrackSetup|FieldStopPosition #1 = -1
Experiment|AcquisitionBlock|MultiTrackSetup|TrackSetup|FieldStopPosition #2 = -1
Experiment|AcquisitionBlock|MultiTrackSetup|TrackSetup|FilterTransmission #1 = -1
Experiment|AcquisitionBlock|MultiTrackSetup|TrackSetup|FilterTransmission #2 = -1
Experiment|AcquisitionBlock|MultiTrackSetup|TrackSetup|LaserSuppressionMode #1 = None
Experiment|AcquisitionBlock|MultiTrackSetup|TrackSetup|LaserSuppressionMode #2 = None
Experiment|AcquisitionBlock|MultiTrackSetup|TrackSetup|Name #1 = Track1
Experiment|AcquisitionBlock|MultiTrackSetup|TrackSetup|Name #2 = Track2
Experiment|AcquisitionBlock|MultiTrackSetup|TrackSetup|PalmSlider #1 = true
Experiment|AcquisitionBlock|MultiTrackSetup|TrackSetup|PalmSlider #2 = true
Experiment|AcquisitionBlock|MultiTrackSetup|TrackSetup|ReflectedLightLampIntensity #1 = 0
Experiment|AcquisitionBlock|MultiTrackSetup|TrackSetup|ReflectedLightLampIntensity #2 = 0
Experiment|AcquisitionBlock|MultiTrackSetup|TrackSetup|SimGratingPeriod #1 = 0
Experiment|AcquisitionBlock|MultiTrackSetup|TrackSetup|SimGratingPeriod #2 = 0
Experiment|AcquisitionBlock|MultiTrackSetup|TrackSetup|TirfAngle #1 = 0
Experiment|AcquisitionBlock|MultiTrackSetup|TrackSetup|TirfAngle #2 = 0
Experiment|AcquisitionBlock|MultiTrackSetup|TrackSetup|TransmittedLightLampIntensity #1 = 0
Experiment|AcquisitionBlock|MultiTrackSetup|TrackSetup|TransmittedLightLampIntensity #2 = 0
Experiment|AcquisitionBlock|MultiTrackSetup|TrackSetup|TubeLensPosition #1 = Lens LSM
Experiment|AcquisitionBlock|MultiTrackSetup|TrackSetup|TubeLensPosition #2 = Lens LSM
Experiment|AcquisitionBlock|TilesSetup|PositionGroup|AutoFocusMode = Off
Experiment|AcquisitionBlock|TilesSetup|PositionGroup|AutoFocusOffset = 0
Experiment|AcquisitionBlock|TilesSetup|PositionGroup|TileAcquisitionMode = CenteredGrid
Experiment|AcquisitionBlock|TilesSetup|PositionGroup|TileAcquisitionOverlap = 0.10000000000000001
Experiment|AcquisitionBlock|TilesSetup|PositionGroup|TilesX = 2
Experiment|AcquisitionBlock|TilesSetup|PositionGroup|TilesY = 2
Experiment|AcquisitionBlock|ZStackSetup|Extrapolate = false
Experiment|AcquisitionBlock|ZStackSetup|Interpolation = Cubic
Experiment|AcquisitionBlock|ZStackSetup|StackBrightnessCorrection = false
Experiment|ExperimentBlockIndex = 0
Information|Application|Name = AIMApplication
Information|Application|Version = 14.0.18.201
Information|Document|CreationDate = 2023-05-16T14:21:43
Information|Document|Name = 209 F Z + tile 20x
Information|Document|Rating = 0
Information|Document|SubType = Image
Information|Document|Title = 209 F Z + tile 20x
Information|Document|UserName = LSM User
Information|Image|Channel|AcquisitionMode #1 = LaserScanningConfocalMicroscopy
Information|Image|Channel|AcquisitionMode #2 = LaserScanningConfocalMicroscopy
Information|Image|Channel|AcquisitionMode #3 = LaserScanningConfocalMicroscopy
Information|Image|Channel|AcquisitionMode #4 = LaserScanningConfocalMicroscopy
Information|Image|Channel|Attenuation #1 = 0.90000000000000002
Information|Image|Channel|Attenuation #2 = 0.97999999999999998
Information|Image|Channel|Attenuation #3 = 0.90000000000000002
Information|Image|Channel|Attenuation #4 = 0.97999999999999998
Information|Image|Channel|Attenuation #5 = 0.88
Information|Image|Channel|Attenuation #6 = 0.88
Information|Image|Channel|Attenuation #7 = 0.88
Information|Image|Channel|Attenuation #8 = 0.88
Information|Image|Channel|Binning #1 = 1x1
Information|Image|Channel|Binning #2 = 1x1
Information|Image|Channel|Binning #3 = 1x1
Information|Image|Channel|Binning #4 = 1x1
Information|Image|Channel|ChannelType #1 = Unspecified
Information|Image|Channel|ChannelType #2 = Unspecified
Information|Image|Channel|ChannelType #3 = Unspecified
Information|Image|Channel|ChannelType #4 = Unspecified
Information|Image|Channel|ContrastMethod #1 = Fluorescence
Information|Image|Channel|ContrastMethod #2 = Fluorescence
Information|Image|Channel|ContrastMethod #3 = Fluorescence
Information|Image|Channel|ContrastMethod #4 = Fluorescence
Information|Image|Channel|DetectionWavelength|Ranges #1 = 407.19999999999999-461.32000000000005
Information|Image|Channel|DetectionWavelength|Ranges #2 = 620.0100000000001-649.48000000000002
Information|Image|Channel|DetectionWavelength|Ranges #3 = 494.95000000000005-542.07000000000005
Information|Image|Channel|DetectionWavelength|Ranges #4 = 680.00999999999999-758.48000000000013
Information|Image|Channel|Detector|Id #1 = Detector:0:0
Information|Image|Channel|Detector|Id #2 = Detector:0:1
Information|Image|Channel|Detector|Id #3 = Detector:1:0
Information|Image|Channel|Detector|Id #4 = Detector:1:1
Information|Image|Channel|DigitalGain #1 = 1
Information|Image|Channel|DigitalGain #2 = 1
Information|Image|Channel|DigitalGain #3 = 1
Information|Image|Channel|DigitalGain #4 = 1
Information|Image|Channel|EmissionWavelength #1 = 434.26000000000005
Information|Image|Channel|EmissionWavelength #2 = 634.745
Information|Image|Channel|EmissionWavelength #3 = 518.5100000000001
Information|Image|Channel|EmissionWavelength #4 = 719.245
Information|Image|Channel|ExcitationWavelength #1 = 405.00000000000006
Information|Image|Channel|ExcitationWavelength #2 = 561
Information|Image|Channel|ExcitationWavelength #3 = 488.00000000000006
Information|Image|Channel|ExcitationWavelength #4 = 633
Information|Image|Channel|Fluor #1 = DAPI
Information|Image|Channel|Fluor #2 = Alexa Fluor 594
Information|Image|Channel|Fluor #3 = Alexa Fluor 488
Information|Image|Channel|Fluor #4 = Alexa Fluor 647
Information|Image|Channel|Gain #1 = 660
Information|Image|Channel|Gain #2 = 870
Information|Image|Channel|Gain #3 = 700
Information|Image|Channel|Gain #4 = 880
Information|Image|Channel|Id #1 = 4008262739125360334426974066204184252236
Information|Image|Channel|Id #2 = 2429981210131108239922199499871094786865
Information|Image|Channel|Id #3 = 3176819985133290652391001023643507621
Information|Image|Channel|Id #4 = 3124128480125353513113285210883685623486
Information|Image|Channel|IlluminationType #1 = Epifluorescence
Information|Image|Channel|IlluminationType #2 = Epifluorescence
Information|Image|Channel|IlluminationType #3 = Epifluorescence
Information|Image|Channel|IlluminationType #4 = Epifluorescence
Information|Image|Channel|LaserScanInfo|Averaging #1 = 1
Information|Image|Channel|LaserScanInfo|Averaging #2 = 1
Information|Image|Channel|LaserScanInfo|Averaging #3 = 1
Information|Image|Channel|LaserScanInfo|Averaging #4 = 1
Information|Image|Channel|LaserScanInfo|FrameTime #1 = 20.132659199999999
Information|Image|Channel|LaserScanInfo|FrameTime #2 = 20.132659199999999
Information|Image|Channel|LaserScanInfo|FrameTime #3 = 20.132659199999999
Information|Image|Channel|LaserScanInfo|FrameTime #4 = 20.132659199999999
Information|Image|Channel|LaserScanInfo|LineTime #1 = 3.0000000000000001e-005
Information|Image|Channel|LaserScanInfo|LineTime #2 = 3.0000000000000001e-005
Information|Image|Channel|LaserScanInfo|LineTime #3 = 3.0000000000000001e-005
Information|Image|Channel|LaserScanInfo|LineTime #4 = 3.0000000000000001e-005
Information|Image|Channel|LaserScanInfo|PixelTime #1 = 4.0960000000000003e-006
Information|Image|Channel|LaserScanInfo|PixelTime #2 = 4.0960000000000003e-006
Information|Image|Channel|LaserScanInfo|PixelTime #3 = 4.0960000000000003e-006
Information|Image|Channel|LaserScanInfo|PixelTime #4 = 4.0960000000000003e-006
Information|Image|Channel|LaserScanInfo|SampleOffsetX #1 = 0
Information|Image|Channel|LaserScanInfo|SampleOffsetX #2 = 0
Information|Image|Channel|LaserScanInfo|SampleOffsetX #3 = 0
Information|Image|Channel|LaserScanInfo|SampleOffsetX #4 = 0
Information|Image|Channel|LaserScanInfo|SampleOffsetY #1 = 0
Information|Image|Channel|LaserScanInfo|SampleOffsetY #2 = 0
Information|Image|Channel|LaserScanInfo|SampleOffsetY #3 = 0
Information|Image|Channel|LaserScanInfo|SampleOffsetY #4 = 0
Information|Image|Channel|LaserScanInfo|SampleRotation #1 = 0
Information|Image|Channel|LaserScanInfo|SampleRotation #2 = 0
Information|Image|Channel|LaserScanInfo|SampleRotation #3 = 0
Information|Image|Channel|LaserScanInfo|SampleRotation #4 = 0
Information|Image|Channel|LaserScanInfo|ScanningMode #1 = Frame
Information|Image|Channel|LaserScanInfo|ScanningMode #2 = Frame
Information|Image|Channel|LaserScanInfo|ScanningMode #3 = Frame
Information|Image|Channel|LaserScanInfo|ScanningMode #4 = Frame
Information|Image|Channel|LaserScanInfo|ZoomX #1 = 1
Information|Image|Channel|LaserScanInfo|ZoomX #2 = 1
Information|Image|Channel|LaserScanInfo|ZoomX #3 = 1
Information|Image|Channel|LaserScanInfo|ZoomX #4 = 1
Information|Image|Channel|LaserScanInfo|ZoomY #1 = 1
Information|Image|Channel|LaserScanInfo|ZoomY #2 = 1
Information|Image|Channel|LaserScanInfo|ZoomY #3 = 1
Information|Image|Channel|LaserScanInfo|ZoomY #4 = 1
Information|Image|Channel|LightSource|Id #1 = LightSource:1
Information|Image|Channel|LightSource|Id #2 = LightSource:2
Information|Image|Channel|LightSource|Id #3 = LightSource:1
Information|Image|Channel|LightSource|Id #4 = LightSource:2
Information|Image|Channel|LightSource|Id #5 = LightSource:0
Information|Image|Channel|LightSource|Id #6 = LightSource:3
Information|Image|Channel|LightSource|Id #7 = LightSource:0
Information|Image|Channel|LightSource|Id #8 = LightSource:3
Information|Image|Channel|Magnification #1 = 1
Information|Image|Channel|Magnification #2 = 1
Information|Image|Channel|Magnification #3 = 1
Information|Image|Channel|Magnification #4 = 1
Information|Image|Channel|Mode #1 = Off
Information|Image|Channel|Mode #2 = Off
Information|Image|Channel|Mode #3 = Off
Information|Image|Channel|Mode #4 = Off
Information|Image|Channel|Name #1 = Ch1-T1
Information|Image|Channel|Name #2 = Ch2-T1
Information|Image|Channel|Name #3 = Ch1-T2
Information|Image|Channel|Name #4 = Ch2-T2
Information|Image|Channel|Offset #1 = 0
Information|Image|Channel|Offset #2 = 0
Information|Image|Channel|Offset #3 = 0
Information|Image|Channel|Offset #4 = 0
Information|Image|Channel|PhotonConversionFactor #1 = 75.267041711259324
Information|Image|Channel|PhotonConversionFactor #2 = 75.267041711259324
Information|Image|Channel|PhotonConversionFactor #3 = 75.267041711259324
Information|Image|Channel|PhotonConversionFactor #4 = 75.267041711259324
Information|Image|Channel|PinholeSizeAiry #1 = 0.99100882375369281
Information|Image|Channel|PinholeSizeAiry #2 = 0.67799745063494588
Information|Image|Channel|PinholeSizeAiry #3 = 0.82998494108749821
Information|Image|Channel|PinholeSizeAiry #4 = 0.59834339036528394
Information|Image|Channel|Polarization|StokesParameter1 #1 = 1
Information|Image|Channel|Polarization|StokesParameter1 #2 = 1
Information|Image|Channel|Polarization|StokesParameter1 #3 = 1
Information|Image|Channel|Polarization|StokesParameter1 #4 = 1
Information|Image|Channel|Polarization|StokesParameter1 #5 = 1
Information|Image|Channel|Polarization|StokesParameter1 #6 = 1
Information|Image|Channel|Polarization|StokesParameter1 #7 = 1
Information|Image|Channel|Polarization|StokesParameter1 #8 = 1
Information|Image|Channel|Polarization|StokesParameter2 #1 = -1
Information|Image|Channel|Polarization|StokesParameter2 #2 = -1
Information|Image|Channel|Polarization|StokesParameter2 #3 = -1
Information|Image|Channel|Polarization|StokesParameter2 #4 = -1
Information|Image|Channel|Polarization|StokesParameter2 #5 = -1
Information|Image|Channel|Polarization|StokesParameter2 #6 = -1
Information|Image|Channel|Polarization|StokesParameter2 #7 = -1
Information|Image|Channel|Polarization|StokesParameter2 #8 = -1
Information|Image|Channel|Polarization|StokesParameter3 #1 = 0
Information|Image|Channel|Polarization|StokesParameter3 #2 = 0
Information|Image|Channel|Polarization|StokesParameter3 #3 = 0
Information|Image|Channel|Polarization|StokesParameter3 #4 = 0
Information|Image|Channel|Polarization|StokesParameter3 #5 = 0
Information|Image|Channel|Polarization|StokesParameter3 #6 = 0
Information|Image|Channel|Polarization|StokesParameter3 #7 = 0
Information|Image|Channel|Polarization|StokesParameter3 #8 = 0
Information|Image|Channel|Polarization|StokesParameter4 #1 = 0
Information|Image|Channel|Polarization|StokesParameter4 #2 = 0
Information|Image|Channel|Polarization|StokesParameter4 #3 = 0
Information|Image|Channel|Polarization|StokesParameter4 #4 = 0
Information|Image|Channel|Polarization|StokesParameter4 #5 = 0
Information|Image|Channel|Polarization|StokesParameter4 #6 = 0
Information|Image|Channel|Polarization|StokesParameter4 #7 = 0
Information|Image|Channel|Polarization|StokesParameter4 #8 = 0
Information|Image|Channel|TransformationXX #1 = 2.5091539235423449e-310
Information|Image|Channel|TransformationXX #2 = 2.5091539235423449e-310
Information|Image|Channel|TransformationXX #3 = 8.0961695211907181e-011
Information|Image|Channel|TransformationXX #4 = 8.0961695211907181e-011
Information|Image|Channel|TransformationXY #1 = 2.5091539235423449e-310
Information|Image|Channel|TransformationXY #2 = 2.5091539235423449e-310
Information|Image|Channel|TransformationXY #3 = 0.72156862745098038
Information|Image|Channel|TransformationXY #4 = 0.72156862745098038
Information|Image|Channel|TransformationYX #1 = 1.0720726261883098e-311
Information|Image|Channel|TransformationYX #2 = 1.0720726261883098e-311
Information|Image|Channel|TransformationYX #3 = 0.0078125017996915833
Information|Image|Channel|TransformationYX #4 = 0.0078125017996915833
Information|Image|Channel|TransformationYY #1 = 1.0720726262080724e-311
Information|Image|Channel|TransformationYY #2 = 1.0720726262080724e-311
Information|Image|Channel|TransformationYY #3 = 8.0961695211907181e-011
Information|Image|Channel|TransformationYY #4 = 8.0961695211907181e-011
Information|Image|Channel|VirtualPinholeSize #1 = 1
Information|Image|Channel|VirtualPinholeSize #2 = 1
Information|Image|Channel|VirtualPinholeSize #3 = 1
Information|Image|Channel|VirtualPinholeSize #4 = 1
Information|Image|Channel|Wavelength #1 = 561
Information|Image|Channel|Wavelength #2 = 405.00000000000006
Information|Image|Channel|Wavelength #3 = 561
Information|Image|Channel|Wavelength #4 = 405.00000000000006
Information|Image|Channel|Wavelength #5 = 633
Information|Image|Channel|Wavelength #6 = 488.00000000000006
Information|Image|Channel|Wavelength #7 = 633
Information|Image|Channel|Wavelength #8 = 488.00000000000006
Information|Image|ComponentBitCount = 12
Information|Image|Medium = Air
Information|Image|MicroscopeRef|Id = Microscope:0
Information|Image|ObjectiveRef|Id = Objective:0
Information|Image|OriginalScanData = true
Information|Image|PixelType = Gray16
Information|Image|RefractiveIndex = 1
Information|Image|SizeC = 4
Information|Image|SizeM = 4
Information|Image|SizeX = 1024
Information|Image|SizeY = 1024
Information|Image|SizeZ = 17
Information|Image|S|Scene|Index = 0
Information|Image|S|Scene|Position|X = 26142.8
Information|Image|S|Scene|Position|Y = 2648.5
Information|Image|S|Scene|Position|Z = -479.719
Information|Image|Track|ChannelRef|Id #1 = 4008262739125360334426974066204184252236
Information|Image|Track|ChannelRef|Id #2 = 2429981210131108239922199499871094786865
Information|Image|Track|ChannelRef|Id #3 = 3176819985133290652391001023643507621
Information|Image|Track|ChannelRef|Id #4 = 3124128480125353513113285210883685623486
Information|Image|Track|Id #1 = Track:0
Information|Image|Track|Id #2 = Track:1
Information|Image|T|BinaryList|AttachmentName = TimeStamps
Information|Image|Z|Interval|Increment = 1
Information|Image|Z|Interval|Start = 0
Information|Image|Z|StartPosition = 0
Information|Instrument|Detector|AmplificationGain #1 = 1
Information|Instrument|Detector|AmplificationGain #2 = 1
Information|Instrument|Detector|AmplificationGain #3 = 1
Information|Instrument|Detector|AmplificationGain #4 = 1
Information|Instrument|Detector|Gain #1 = 1
Information|Instrument|Detector|Gain #2 = 1
Information|Instrument|Detector|Gain #3 = 1
Information|Instrument|Detector|Gain #4 = 1
Information|Instrument|Detector|Id #1 = Detector:0:0
Information|Instrument|Detector|Id #2 = Detector:0:1
Information|Instrument|Detector|Id #3 = Detector:1:0
Information|Instrument|Detector|Id #4 = Detector:1:1
Information|Instrument|Detector|Type #1 = PMT
Information|Instrument|Detector|Type #2 = PMT
Information|Instrument|Detector|Type #3 = PMT
Information|Instrument|Detector|Type #4 = PMT
Information|Instrument|Detector|Zoom #1 = 1
Information|Instrument|Detector|Zoom #2 = 1
Information|Instrument|Detector|Zoom #3 = 1
Information|Instrument|Detector|Zoom #4 = 1
Information|Instrument|Id = Instrument:0
Information|Instrument|LightSource|Id #1 = LightSource:0
Information|Instrument|LightSource|Id #2 = LightSource:1
Information|Instrument|LightSource|Id #3 = LightSource:2
Information|Instrument|LightSource|Id #4 = LightSource:3
Information|Instrument|LightSource|LightSourceType|Laser|Wavelength #1 = 633.000000
Information|Instrument|LightSource|LightSourceType|Laser|Wavelength #2 = 561.000000
Information|Instrument|LightSource|LightSourceType|Laser|Wavelength #3 = 405.000000
Information|Instrument|LightSource|LightSourceType|Laser|Wavelength #4 = 458.000000
Information|Instrument|LightSource|Manufacturer|Model #1 = HeNe633
Information|Instrument|LightSource|Manufacturer|Model #2 = DPSS 561-10
Information|Instrument|LightSource|Manufacturer|Model #3 = Diode 405-30
Information|Instrument|LightSource|Manufacturer|Model #4 = Argon
Information|Instrument|LightSource|Power #1 = 5
Information|Instrument|LightSource|Power #2 = 20
Information|Instrument|LightSource|Power #3 = 30
Information|Instrument|LightSource|Power #4 = 25
Information|Instrument|Microscope|Id = Microscope:0
Information|Instrument|Microscope|System = LSM 710, AxioObserver
Information|Instrument|Objective|Id = Objective:0
Information|Instrument|Objective|Immersion = Air
Information|Instrument|Objective|LensNA = 0.80000000000000004
Information|Instrument|Objective|Manufacturer|Model = Plan-Apochromat 20x/0.8
Information|Instrument|Objective|NominalMagnification = 20
Information|User|DisplayName = LSM User
Location = C:\Users\coxji\Dropbox (OMRF)\Lab Startup 2022\Experiments\IHC + Imaging\05-11-23 Cd11c _ Cd11b JEJC\05-16-23 Cdd1b + Cd11c JEJC\CZIs\209 F Z + tile 20x.czi
LsmTag #1 = 0.10000000000000001
LsmTag #2 = false
LsmTag #3 = 21.200000000000003
LsmTag #4 = 21.700000000000003
LsmTag #5 = 38
LsmTag #6 = false
LsmTag #7 = false
LsmTag #8 = false
LsmTag|Name #1 = CarlZeissAim.IncubatorState.Actual_CO2_Module
LsmTag|Name #2 = CarlZeissAim.IncubatorState.Switch_CO2_Module
LsmTag|Name #3 = CarlZeissAim.IncubatorState.Actual_TempChannel1
LsmTag|Name #4 = CarlZeissAim.IncubatorState.Actual_TempChannel3
LsmTag|Name #5 = CarlZeissAim.IncubatorState.Actual_TempChannel4
LsmTag|Name #6 = CarlZeissAim.IncubatorState.Switch_TempChannel1
LsmTag|Name #7 = CarlZeissAim.IncubatorState.Switch_TempChannel3
LsmTag|Name #8 = CarlZeissAim.IncubatorState.Switch_TempChannel4
LsmTag|Type #1 = double
LsmTag|Type #2 = boolean
LsmTag|Type #3 = double
LsmTag|Type #4 = double
LsmTag|Type #5 = double
LsmTag|Type #6 = boolean
LsmTag|Type #7 = boolean
LsmTag|Type #8 = boolean
Scaling|Distance|Id #1 = X
Scaling|Distance|Id #2 = Y
Scaling|Distance|Id #3 = Z
Scaling|Distance|Value #1 = 4.1513291048191956e-007
Scaling|Distance|Value #2 = 4.1513291048191956e-007
Scaling|Distance|Value #3 = 9.9999999999999995e-007
Version = 1.0
--------------------------------------------
(Fiji Is Just) ImageJ 2.9.0/1.53t; Java 1.8.0_322 [64-bit]; Windows 10 10.0; 1458MB of 24233MB (6%)
Title: 209 F Z + tile 20x.czi
Width: 807.0184 microns (1944)
Height: 807.0184 microns (1944)
Depth: 17 microns (17)
Size: 490MB
Resolution: 2.4089 pixels per micron
Voxel size: 0.4151x0.4151x1 micron^3
ID: -32
Bits per pixel: 16 (unsigned)
Display ranges
1: 0-4095
2: 0-4095
3: 0-2048
4: 0-4095
Image: 1/68 (c:1/4 z:1/17 - 209 F Z + tile 20x #1)
Channel: 1/4
Slice: 1/17
Composite mode: "color"
No threshold
Magnification: 0.33
ScaleToFit: false
Uncalibrated
Path: C:\Users\coxji\Dropbox (OMRF)\Lab Startup 2022\Experiments\IHC + Imaging\05-11-23 Cd11c _ Cd11b JEJC\05-16-23 Cdd1b + Cd11c JEJC\CZIs\209 F Z + tile 20x.czi
Screen location: 24,234 (1920x1080)
Coordinate origin: 0,0,0
No properties
No overlay
No selection

## Sheet: IHC - Raw Cap Cre- 20X
BitsPerPixel = 12
DimensionOrder = XYCZT
IsInterleaved = false
IsRGB = false
LittleEndian = true
PixelType = uint16
Series 0 Name = Cre- Stained Z + tile 20x #1
SizeC = 4
SizeT = 1
SizeX = 1944
SizeY = 1944
SizeZ = 15
Appliance|Data|ShuttleAndFindData|Calibration|Marker|FocusPosition #1 = 0
Appliance|Data|ShuttleAndFindData|Calibration|Marker|FocusPosition #2 = 0
Appliance|Data|ShuttleAndFindData|Calibration|Marker|FocusPosition #3 = 0
Appliance|Data|ShuttleAndFindData|Calibration|Marker|Id #1 = Marker:1
Appliance|Data|ShuttleAndFindData|Calibration|Marker|Id #2 = Marker:2
Appliance|Data|ShuttleAndFindData|Calibration|Marker|Id #3 = Marker:3
Appliance|Data|ShuttleAndFindData|Calibration|Marker|StageXPosition #1 = 0
Appliance|Data|ShuttleAndFindData|Calibration|Marker|StageXPosition #2 = 0
Appliance|Data|ShuttleAndFindData|Calibration|Marker|StageXPosition #3 = 0
Appliance|Data|ShuttleAndFindData|Calibration|Marker|StageYPosition #1 = 0
Appliance|Data|ShuttleAndFindData|Calibration|Marker|StageYPosition #2 = 0
Appliance|Data|ShuttleAndFindData|Calibration|Marker|StageYPosition #3 = 0
Appliance|Data|ShuttleAndFindData|Calibration|MicroscopeType = LM
Appliance|Data|ShuttleAndFindData|Calibration|StageOrientation|X = -1
Appliance|Data|ShuttleAndFindData|Calibration|StageOrientation|Y = 1
Appliance|Id = ShuttleAndFind:1
DisplaySetting|Channel|ChannelUnit|ChannelType = Unspecified
DisplaySetting|Channel|ChannelUnit|FactorI = 1
DisplaySetting|Channel|ChannelUnit|OffsetI = 0
DisplaySetting|Channel|ChannelUnit|UnitI = Unknown
DisplaySetting|Channel|Color = #0000FF
DisplaySetting|Channel|ColorMode = Color
DisplaySetting|Channel|DyeName = Alexa Fluor 647
DisplaySetting|Channel|Gamma = 1
DisplaySetting|Channel|High = 0.0625
DisplaySetting|Channel|Id = 3124128480125353513113285210883685623486
DisplaySetting|Channel|IsSelected = true
DisplaySetting|Channel|Low = -0
DisplaySetting|Channel|Name = Ch2-T2
Experiment|AcquisitionBlock|AcquisitionModeSetup|AcquisitionMode = StackFocus
Experiment|AcquisitionBlock|AcquisitionModeSetup|ApertureDiameter = 4.4099999999999993
Experiment|AcquisitionBlock|AcquisitionModeSetup|BiDirectional = false
Experiment|AcquisitionBlock|AcquisitionModeSetup|BiDirectionalZ = false
Experiment|AcquisitionBlock|AcquisitionModeSetup|BitsPerSample = 12
Experiment|AcquisitionBlock|AcquisitionModeSetup|CameraBinning = 1
Experiment|AcquisitionBlock|AcquisitionModeSetup|CameraFrameHeight = 1030
Experiment|AcquisitionBlock|AcquisitionModeSetup|CameraFrameOffsetX = 0
Experiment|AcquisitionBlock|AcquisitionModeSetup|CameraFrameOffsetY = 0
Experiment|AcquisitionBlock|AcquisitionModeSetup|CameraFrameWidth = 1300
Experiment|AcquisitionBlock|AcquisitionModeSetup|CameraSuperSampling = 0
Experiment|AcquisitionBlock|AcquisitionModeSetup|DimensionT = 10
Experiment|AcquisitionBlock|AcquisitionModeSetup|DimensionX = 1024
Experiment|AcquisitionBlock|AcquisitionModeSetup|DimensionY = 1024
Experiment|AcquisitionBlock|AcquisitionModeSetup|DimensionZ = 15
Experiment|AcquisitionBlock|AcquisitionModeSetup|FilterMethod = Average
Experiment|AcquisitionBlock|AcquisitionModeSetup|FilterMode = Line
Experiment|AcquisitionBlock|AcquisitionModeSetup|FilterSamplingNumber = 1
Experiment|AcquisitionBlock|AcquisitionModeSetup|FitFramesizeToRoi = false
Experiment|AcquisitionBlock|AcquisitionModeSetup|FocalDistanceStandardTubeLense = 164.5
Experiment|AcquisitionBlock|AcquisitionModeSetup|FocusStabilizer = false
Experiment|AcquisitionBlock|AcquisitionModeSetup|HdrEnabled = false
Experiment|AcquisitionBlock|AcquisitionModeSetup|HdrImagingMode = 0
Experiment|AcquisitionBlock|AcquisitionModeSetup|HdrIntensity = 1
Experiment|AcquisitionBlock|AcquisitionModeSetup|HdrNumFrames = 1
Experiment|AcquisitionBlock|AcquisitionModeSetup|InterpolationY = 1
Experiment|AcquisitionBlock|AcquisitionModeSetup|Objective = Plan-Apochromat 20x/0.8
Experiment|AcquisitionBlock|AcquisitionModeSetup|OffsetX = 0
Experiment|AcquisitionBlock|AcquisitionModeSetup|OffsetY = 0
Experiment|AcquisitionBlock|AcquisitionModeSetup|OffsetZ = 1.4e-005
Experiment|AcquisitionBlock|AcquisitionModeSetup|PixelPeriod = 4.0960000000000003e-006
Experiment|AcquisitionBlock|AcquisitionModeSetup|PreScan = false
Experiment|AcquisitionBlock|AcquisitionModeSetup|ReferenceZ = -0.00046537899999999998
Experiment|AcquisitionBlock|AcquisitionModeSetup|RequestedScanSpeed = 1
Experiment|AcquisitionBlock|AcquisitionModeSetup|Rotation = 0
Experiment|AcquisitionBlock|AcquisitionModeSetup|RtBinning = 1
Experiment|AcquisitionBlock|AcquisitionModeSetup|RtFrameHeight = 512
Experiment|AcquisitionBlock|AcquisitionModeSetup|RtFrameWidth = 512
Experiment|AcquisitionBlock|AcquisitionModeSetup|RtLinePeriod = 3.0000000000000001e-005
Experiment|AcquisitionBlock|AcquisitionModeSetup|RtOffsetX = 0
Experiment|AcquisitionBlock|AcquisitionModeSetup|RtOffsetY = 0
Experiment|AcquisitionBlock|AcquisitionModeSetup|RtRegionHeight = 512
Experiment|AcquisitionBlock|AcquisitionModeSetup|RtRegionWidth = 512
Experiment|AcquisitionBlock|AcquisitionModeSetup|RtSuperSampling = 1
Experiment|AcquisitionBlock|AcquisitionModeSetup|RtZoom = 1
Experiment|AcquisitionBlock|AcquisitionModeSetup|SamplingEnd = 1
Experiment|AcquisitionBlock|AcquisitionModeSetup|SamplingStart = 1
Experiment|AcquisitionBlock|AcquisitionModeSetup|ScalingX = 4.1513291048191956e-007
Experiment|AcquisitionBlock|AcquisitionModeSetup|ScalingY = 4.1513291048191956e-007
Experiment|AcquisitionBlock|AcquisitionModeSetup|ScalingZ = 9.9999999999999995e-007
Experiment|AcquisitionBlock|AcquisitionModeSetup|ScannerOnlineCorrection = true
Experiment|AcquisitionBlock|AcquisitionModeSetup|SimRotations = 3
Experiment|AcquisitionBlock|AcquisitionModeSetup|TimeSeries = false
Experiment|AcquisitionBlock|AcquisitionModeSetup|TrackMultiplexType = Frame
Experiment|AcquisitionBlock|AcquisitionModeSetup|UseRois = false
Experiment|AcquisitionBlock|AcquisitionModeSetup|WaitState = false
Experiment|AcquisitionBlock|AcquisitionModeSetup|ZoomX = 1
Experiment|AcquisitionBlock|AcquisitionModeSetup|ZoomY = 1
Experiment|AcquisitionBlock|Laser|LaserName #1 = HeNe633
Experiment|AcquisitionBlock|Laser|LaserName #2 = DPSS 561-10
Experiment|AcquisitionBlock|Laser|LaserName #3 = Diode 405-30
Experiment|AcquisitionBlock|Laser|LaserName #4 = Argon
Experiment|AcquisitionBlock|Laser|LaserPower #1 = 0.0050000000000000001
Experiment|AcquisitionBlock|Laser|LaserPower #2 = 0.02
Experiment|AcquisitionBlock|Laser|LaserPower #3 = 0.029999999999999999
Experiment|AcquisitionBlock|Laser|LaserPower #4 = 0.025000000000000001
Experiment|AcquisitionBlock|MultiTrackSetup|TrackSetup|Attenuator|ExcitationIntensity #1 = 0
Experiment|AcquisitionBlock|MultiTrackSetup|TrackSetup|Attenuator|ExcitationIntensity #2 = 0
Experiment|AcquisitionBlock|MultiTrackSetup|TrackSetup|Attenuator|ExcitationIntensity #3 = 0
Experiment|AcquisitionBlock|MultiTrackSetup|TrackSetup|Attenuator|ExcitationIntensity #4 = 0
Experiment|AcquisitionBlock|MultiTrackSetup|TrackSetup|Attenuator|Laser #1 = DPSS 561-10
Experiment|AcquisitionBlock|MultiTrackSetup|TrackSetup|Attenuator|Laser #2 = Diode 405-30
Experiment|AcquisitionBlock|MultiTrackSetup|TrackSetup|Attenuator|Laser #3 = HeNe633
Experiment|AcquisitionBlock|MultiTrackSetup|TrackSetup|Attenuator|Laser #4 = Argon
Experiment|AcquisitionBlock|MultiTrackSetup|TrackSetup|Attenuator|LaserSuppression #1 = false
Experiment|AcquisitionBlock|MultiTrackSetup|TrackSetup|Attenuator|LaserSuppression #2 = false
Experiment|AcquisitionBlock|MultiTrackSetup|TrackSetup|Attenuator|LaserSuppression #3 = false
Experiment|AcquisitionBlock|MultiTrackSetup|TrackSetup|Attenuator|LaserSuppression #4 = false
Experiment|AcquisitionBlock|MultiTrackSetup|TrackSetup|Attenuator|Polarization_Stokes0 #1 = 1
Experiment|AcquisitionBlock|MultiTrackSetup|TrackSetup|Attenuator|Polarization_Stokes0 #2 = 1
Experiment|AcquisitionBlock|MultiTrackSetup|TrackSetup|Attenuator|Polarization_Stokes0 #3 = 1
Experiment|AcquisitionBlock|MultiTrackSetup|TrackSetup|Attenuator|Polarization_Stokes0 #4 = 1
Experiment|AcquisitionBlock|MultiTrackSetup|TrackSetup|Attenuator|Polarization_Stokes1 #1 = -1
Experiment|AcquisitionBlock|MultiTrackSetup|TrackSetup|Attenuator|Polarization_Stokes1 #2 = -1
Experiment|AcquisitionBlock|MultiTrackSetup|TrackSetup|Attenuator|Polarization_Stokes1 #3 = -1
Experiment|AcquisitionBlock|MultiTrackSetup|TrackSetup|Attenuator|Polarization_Stokes1 #4 = -1
Experiment|AcquisitionBlock|MultiTrackSetup|TrackSetup|Attenuator|Polarization_Stokes2 #1 = 0
Experiment|AcquisitionBlock|MultiTrackSetup|TrackSetup|Attenuator|Polarization_Stokes2 #2 = 0
Experiment|AcquisitionBlock|MultiTrackSetup|TrackSetup|Attenuator|Polarization_Stokes2 #3 = 0
Experiment|AcquisitionBlock|MultiTrackSetup|TrackSetup|Attenuator|Polarization_Stokes2 #4 = 0
Experiment|AcquisitionBlock|MultiTrackSetup|TrackSetup|Attenuator|Polarization_Stokes3 #1 = 0
Experiment|AcquisitionBlock|MultiTrackSetup|TrackSetup|Attenuator|Polarization_Stokes3 #2 = 0
Experiment|AcquisitionBlock|MultiTrackSetup|TrackSetup|Attenuator|Polarization_Stokes3 #3 = 0
Experiment|AcquisitionBlock|MultiTrackSetup|TrackSetup|Attenuator|Polarization_Stokes3 #4 = 0
Experiment|AcquisitionBlock|MultiTrackSetup|TrackSetup|Attenuator|Transmission #1 = 0.10000000000000001
Experiment|AcquisitionBlock|MultiTrackSetup|TrackSetup|Attenuator|Transmission #2 = 0.02
Experiment|AcquisitionBlock|MultiTrackSetup|TrackSetup|Attenuator|Transmission #3 = 0.12
Experiment|AcquisitionBlock|MultiTrackSetup|TrackSetup|Attenuator|Transmission #4 = 0.12
Experiment|AcquisitionBlock|MultiTrackSetup|TrackSetup|Attenuator|Wavelength #1 = 5.6100000000000001e-007
Experiment|AcquisitionBlock|MultiTrackSetup|TrackSetup|Attenuator|Wavelength #2 = 4.0500000000000004e-007
Experiment|AcquisitionBlock|MultiTrackSetup|TrackSetup|Attenuator|Wavelength #3 = 6.3300000000000002e-007
Experiment|AcquisitionBlock|MultiTrackSetup|TrackSetup|Attenuator|Wavelength #4 = 4.8800000000000003e-007
Experiment|AcquisitionBlock|MultiTrackSetup|TrackSetup|BeamSplitter|BeamSplitterServoPosition #1 = 0
Experiment|AcquisitionBlock|MultiTrackSetup|TrackSetup|BeamSplitter|BeamSplitterServoPosition #2 = 0
Experiment|AcquisitionBlock|MultiTrackSetup|TrackSetup|BeamSplitter|BeamSplitterServoPosition #3 = 0
Experiment|AcquisitionBlock|MultiTrackSetup|TrackSetup|BeamSplitter|BeamSplitterServoPosition #4 = 0
Experiment|AcquisitionBlock|MultiTrackSetup|TrackSetup|BeamSplitter|BeamSplitterServoPosition #5 = 0
Experiment|AcquisitionBlock|MultiTrackSetup|TrackSetup|BeamSplitter|BeamSplitterServoPosition #6 = 0
Experiment|AcquisitionBlock|MultiTrackSetup|TrackSetup|BeamSplitter|Filter #1 = MBS 488/561/633
Experiment|AcquisitionBlock|MultiTrackSetup|TrackSetup|BeamSplitter|Filter #2 = MBS -405
Experiment|AcquisitionBlock|MultiTrackSetup|TrackSetup|BeamSplitter|Filter #3 = NoneLSM
Experiment|AcquisitionBlock|MultiTrackSetup|TrackSetup|BeamSplitter|Filter #4 = MBS 488/561/633
Experiment|AcquisitionBlock|MultiTrackSetup|TrackSetup|BeamSplitter|Filter #5 = None
Experiment|AcquisitionBlock|MultiTrackSetup|TrackSetup|BeamSplitter|Filter #6 = NoneLSM
Experiment|AcquisitionBlock|MultiTrackSetup|TrackSetup|BeamSplitter|Identifier #1 = MainBeamSplitterDescanned1
Experiment|AcquisitionBlock|MultiTrackSetup|TrackSetup|BeamSplitter|Identifier #2 = MainBeamSplitterDescanned2
Experiment|AcquisitionBlock|MultiTrackSetup|TrackSetup|BeamSplitter|Identifier #3 = MainBeamSplitterNonDescanned
Experiment|AcquisitionBlock|MultiTrackSetup|TrackSetup|BeamSplitter|Identifier #4 = MainBeamSplitterDescanned1
Experiment|AcquisitionBlock|MultiTrackSetup|TrackSetup|BeamSplitter|Identifier #5 = MainBeamSplitterDescanned2
Experiment|AcquisitionBlock|MultiTrackSetup|TrackSetup|BeamSplitter|Identifier #6 = MainBeamSplitterNonDescanned
Experiment|AcquisitionBlock|MultiTrackSetup|TrackSetup|CameraIntegrationTime #1 = 4.0960000000000003e-006
Experiment|AcquisitionBlock|MultiTrackSetup|TrackSetup|CameraIntegrationTime #2 = 4.0960000000000003e-006
Experiment|AcquisitionBlock|MultiTrackSetup|TrackSetup|CenterWavelength #1 = 5.6957739199999996e-007
Experiment|AcquisitionBlock|MultiTrackSetup|TrackSetup|CenterWavelength #2 = 5.6957739199999996e-007
Experiment|AcquisitionBlock|MultiTrackSetup|TrackSetup|Collimator|Name #1 = LSMCOLLI_NLO
Experiment|AcquisitionBlock|MultiTrackSetup|TrackSetup|Collimator|Name #2 = LSMCOLLI_V
Experiment|AcquisitionBlock|MultiTrackSetup|TrackSetup|Collimator|Name #3 = LSMCOLLI_NLO
Experiment|AcquisitionBlock|MultiTrackSetup|TrackSetup|Collimator|Name #4 = LSMCOLLI_V
Experiment|AcquisitionBlock|MultiTrackSetup|TrackSetup|Collimator|Position #1 = 3010
Experiment|AcquisitionBlock|MultiTrackSetup|TrackSetup|Collimator|Position #2 = 1036
Experiment|AcquisitionBlock|MultiTrackSetup|TrackSetup|Collimator|Position #3 = 3010
Experiment|AcquisitionBlock|MultiTrackSetup|TrackSetup|Collimator|Position #4 = 1036
Experiment|AcquisitionBlock|MultiTrackSetup|TrackSetup|CondensorAperture #1 = 0.55007643890000002
Experiment|AcquisitionBlock|MultiTrackSetup|TrackSetup|CondensorAperture #2 = 0.55007643890000002
Experiment|AcquisitionBlock|MultiTrackSetup|TrackSetup|CondensorFrontlensPosition #1 = -1
Experiment|AcquisitionBlock|MultiTrackSetup|TrackSetup|CondensorFrontlensPosition #2 = -1
Experiment|AcquisitionBlock|MultiTrackSetup|TrackSetup|CondensorRevolverFilter #1 = HF
Experiment|AcquisitionBlock|MultiTrackSetup|TrackSetup|CondensorRevolverFilter #2 = HF
Experiment|AcquisitionBlock|MultiTrackSetup|TrackSetup|Detector|AiryScanMagnification #1 = 1
Experiment|AcquisitionBlock|MultiTrackSetup|TrackSetup|Detector|AiryScanMagnification #2 = 1
Experiment|AcquisitionBlock|MultiTrackSetup|TrackSetup|Detector|AiryScanMagnification #3 = 1
Experiment|AcquisitionBlock|MultiTrackSetup|TrackSetup|Detector|AiryScanMagnification #4 = 1
Experiment|AcquisitionBlock|MultiTrackSetup|TrackSetup|Detector|AiryScanMode #1 = Off
Experiment|AcquisitionBlock|MultiTrackSetup|TrackSetup|Detector|AiryScanMode #2 = Off
Experiment|AcquisitionBlock|MultiTrackSetup|TrackSetup|Detector|AiryScanMode #3 = Off
Experiment|AcquisitionBlock|MultiTrackSetup|TrackSetup|Detector|AiryScanMode #4 = Off
Experiment|AcquisitionBlock|MultiTrackSetup|TrackSetup|Detector|AiryScanTransformationXX #1 = 2.5091539235620582e-310
Experiment|AcquisitionBlock|MultiTrackSetup|TrackSetup|Detector|AiryScanTransformationXX #2 = 2.5091539235620582e-310
Experiment|AcquisitionBlock|MultiTrackSetup|TrackSetup|Detector|AiryScanTransformationXX #3 = 2.7738500477441149e-317
Experiment|AcquisitionBlock|MultiTrackSetup|TrackSetup|Detector|AiryScanTransformationXX #4 = 2.7738500477441149e-317
Experiment|AcquisitionBlock|MultiTrackSetup|TrackSetup|Detector|AiryScanTransformationXY #1 = 2.5091539235633921e-310
Experiment|AcquisitionBlock|MultiTrackSetup|TrackSetup|Detector|AiryScanTransformationXY #2 = 2.5091539235633921e-310
Experiment|AcquisitionBlock|MultiTrackSetup|TrackSetup|Detector|AiryScanTransformationXY #3 = -9.2454905869345639e+306
Experiment|AcquisitionBlock|MultiTrackSetup|TrackSetup|Detector|AiryScanTransformationXY #4 = -9.2454905869345639e+306
Experiment|AcquisitionBlock|MultiTrackSetup|TrackSetup|Detector|AiryScanTransformationYX #1 = 1.0720726366625015e-311
Experiment|AcquisitionBlock|MultiTrackSetup|TrackSetup|Detector|AiryScanTransformationYX #2 = 1.0720726366625015e-311
Experiment|AcquisitionBlock|MultiTrackSetup|TrackSetup|Detector|AiryScanTransformationYX #3 = 3.848504613742149e-099
Experiment|AcquisitionBlock|MultiTrackSetup|TrackSetup|Detector|AiryScanTransformationYX #4 = 3.848504613742149e-099
Experiment|AcquisitionBlock|MultiTrackSetup|TrackSetup|Detector|AiryScanTransformationYY #1 = 1.0720726366822641e-311
Experiment|AcquisitionBlock|MultiTrackSetup|TrackSetup|Detector|AiryScanTransformationYY #2 = 1.0720726366822641e-311
Experiment|AcquisitionBlock|MultiTrackSetup|TrackSetup|Detector|AiryScanTransformationYY #3 = 1.0834859613298537e-319
Experiment|AcquisitionBlock|MultiTrackSetup|TrackSetup|Detector|AiryScanTransformationYY #4 = 1.0834859613298537e-319
Experiment|AcquisitionBlock|MultiTrackSetup|TrackSetup|Detector|AiryScanVirtualPinholeSize #1 = 1
Experiment|AcquisitionBlock|MultiTrackSetup|TrackSetup|Detector|AiryScanVirtualPinholeSize #2 = 1
Experiment|AcquisitionBlock|MultiTrackSetup|TrackSetup|Detector|AiryScanVirtualPinholeSize #3 = 1
Experiment|AcquisitionBlock|MultiTrackSetup|TrackSetup|Detector|AiryScanVirtualPinholeSize #4 = 1
Experiment|AcquisitionBlock|MultiTrackSetup|TrackSetup|Detector|AmplifierGain #1 = 1
Experiment|AcquisitionBlock|MultiTrackSetup|TrackSetup|Detector|AmplifierGain #2 = 1
Experiment|AcquisitionBlock|MultiTrackSetup|TrackSetup|Detector|AmplifierGain #3 = 1
Experiment|AcquisitionBlock|MultiTrackSetup|TrackSetup|Detector|AmplifierGain #4 = 1
Experiment|AcquisitionBlock|MultiTrackSetup|TrackSetup|Detector|AmplifierOffset #1 = 0
Experiment|AcquisitionBlock|MultiTrackSetup|TrackSetup|Detector|AmplifierOffset #2 = 0
Experiment|AcquisitionBlock|MultiTrackSetup|TrackSetup|Detector|AmplifierOffset #3 = 0
Experiment|AcquisitionBlock|MultiTrackSetup|TrackSetup|Detector|AmplifierOffset #4 = 0
Experiment|AcquisitionBlock|MultiTrackSetup|TrackSetup|Detector|Color #1 = #FFFFFF
Experiment|AcquisitionBlock|MultiTrackSetup|TrackSetup|Detector|Color #2 = #FF0000
Experiment|AcquisitionBlock|MultiTrackSetup|TrackSetup|Detector|Color #3 = #00FF00
Experiment|AcquisitionBlock|MultiTrackSetup|TrackSetup|Detector|Color #4 = #0000FF
Experiment|AcquisitionBlock|MultiTrackSetup|TrackSetup|Detector|DetectorIdentifier #1 = DescannedPmt1
Experiment|AcquisitionBlock|MultiTrackSetup|TrackSetup|Detector|DetectorIdentifier #2 = DescannedPmt2
Experiment|AcquisitionBlock|MultiTrackSetup|TrackSetup|Detector|DetectorIdentifier #3 = DescannedPmt1
Experiment|AcquisitionBlock|MultiTrackSetup|TrackSetup|Detector|DetectorIdentifier #4 = DescannedPmt2
Experiment|AcquisitionBlock|MultiTrackSetup|TrackSetup|Detector|DetectorMode #1 = Integration
Experiment|AcquisitionBlock|MultiTrackSetup|TrackSetup|Detector|DetectorMode #2 = Integration
Experiment|AcquisitionBlock|MultiTrackSetup|TrackSetup|Detector|DetectorMode #3 = Integration
Experiment|AcquisitionBlock|MultiTrackSetup|TrackSetup|Detector|DetectorMode #4 = Integration
Experiment|AcquisitionBlock|MultiTrackSetup|TrackSetup|Detector|DetectorWavelengthRange|WavelengthEnd #1 = 4.6132000000000006e-007
Experiment|AcquisitionBlock|MultiTrackSetup|TrackSetup|Detector|DetectorWavelengthRange|WavelengthEnd #2 = 6.4948000000000007e-007
Experiment|AcquisitionBlock|MultiTrackSetup|TrackSetup|Detector|DetectorWavelengthRange|WavelengthEnd #3 = 5.4207000000000009e-007
Experiment|AcquisitionBlock|MultiTrackSetup|TrackSetup|Detector|DetectorWavelengthRange|WavelengthEnd #4 = 7.5848000000000011e-007
Experiment|AcquisitionBlock|MultiTrackSetup|TrackSetup|Detector|DetectorWavelengthRange|WavelengthStart #1 = 4.0719999999999999e-007
Experiment|AcquisitionBlock|MultiTrackSetup|TrackSetup|Detector|DetectorWavelengthRange|WavelengthStart #2 = 6.2001000000000006e-007
Experiment|AcquisitionBlock|MultiTrackSetup|TrackSetup|Detector|DetectorWavelengthRange|WavelengthStart #3 = 4.9495000000000002e-007
Experiment|AcquisitionBlock|MultiTrackSetup|TrackSetup|Detector|DetectorWavelengthRange|WavelengthStart #4 = 6.8001000000000001e-007
Experiment|AcquisitionBlock|MultiTrackSetup|TrackSetup|Detector|DigitalGain #1 = 1
Experiment|AcquisitionBlock|MultiTrackSetup|TrackSetup|Detector|DigitalGain #2 = 1
Experiment|AcquisitionBlock|MultiTrackSetup|TrackSetup|Detector|DigitalGain #3 = 1
Experiment|AcquisitionBlock|MultiTrackSetup|TrackSetup|Detector|DigitalGain #4 = 1
Experiment|AcquisitionBlock|MultiTrackSetup|TrackSetup|Detector|DigitalOffset #1 = 0
Experiment|AcquisitionBlock|MultiTrackSetup|TrackSetup|Detector|DigitalOffset #2 = 0
Experiment|AcquisitionBlock|MultiTrackSetup|TrackSetup|Detector|DigitalOffset #3 = 0
Experiment|AcquisitionBlock|MultiTrackSetup|TrackSetup|Detector|DigitalOffset #4 = 0
Experiment|AcquisitionBlock|MultiTrackSetup|TrackSetup|Detector|Dye #1 = DAPI
Experiment|AcquisitionBlock|MultiTrackSetup|TrackSetup|Detector|Dye #2 = Alexa Fluor 594
Experiment|AcquisitionBlock|MultiTrackSetup|TrackSetup|Detector|Dye #3 = Alexa Fluor 488
Experiment|AcquisitionBlock|MultiTrackSetup|TrackSetup|Detector|Dye #4 = Alexa Fluor 647
Experiment|AcquisitionBlock|MultiTrackSetup|TrackSetup|Detector|Folder #1 = DAPI
Experiment|AcquisitionBlock|MultiTrackSetup|TrackSetup|Detector|Folder #2 = Alexa Fluor 594
Experiment|AcquisitionBlock|MultiTrackSetup|TrackSetup|Detector|Folder #3 = Alexa Fluor 488
Experiment|AcquisitionBlock|MultiTrackSetup|TrackSetup|Detector|Folder #4 = Alexa Fluor 647
Experiment|AcquisitionBlock|MultiTrackSetup|TrackSetup|Detector|Id #1 = 4008262739125360334426974066204184252236
Experiment|AcquisitionBlock|MultiTrackSetup|TrackSetup|Detector|Id #2 = 2429981210131108239922199499871094786865
Experiment|AcquisitionBlock|MultiTrackSetup|TrackSetup|Detector|Id #3 = 3176819985133290652391001023643507621
Experiment|AcquisitionBlock|MultiTrackSetup|TrackSetup|Detector|Id #4 = 3124128480125353513113285210883685623486
Experiment|AcquisitionBlock|MultiTrackSetup|TrackSetup|Detector|ImageChannelName #1 = Ch1
Experiment|AcquisitionBlock|MultiTrackSetup|TrackSetup|Detector|ImageChannelName #2 = Ch2
Experiment|AcquisitionBlock|MultiTrackSetup|TrackSetup|Detector|ImageChannelName #3 = Ch1
Experiment|AcquisitionBlock|MultiTrackSetup|TrackSetup|Detector|ImageChannelName #4 = Ch2
Experiment|AcquisitionBlock|MultiTrackSetup|TrackSetup|Detector|LaserSuppression #1 = true
Experiment|AcquisitionBlock|MultiTrackSetup|TrackSetup|Detector|LaserSuppression #2 = true
Experiment|AcquisitionBlock|MultiTrackSetup|TrackSetup|Detector|LaserSuppression #3 = true
Experiment|AcquisitionBlock|MultiTrackSetup|TrackSetup|Detector|LaserSuppression #4 = true
Experiment|AcquisitionBlock|MultiTrackSetup|TrackSetup|Detector|Name #1 = PMT
Experiment|AcquisitionBlock|MultiTrackSetup|TrackSetup|Detector|Name #2 = PMT
Experiment|AcquisitionBlock|MultiTrackSetup|TrackSetup|Detector|Name #3 = PMT
Experiment|AcquisitionBlock|MultiTrackSetup|TrackSetup|Detector|Name #4 = PMT
Experiment|AcquisitionBlock|MultiTrackSetup|TrackSetup|Detector|Palette #1 = LsmDetectorPalette_0_0
Experiment|AcquisitionBlock|MultiTrackSetup|TrackSetup|Detector|Palette #2 = LsmDetectorPalette_0_1
Experiment|AcquisitionBlock|MultiTrackSetup|TrackSetup|Detector|Palette #3 = LsmDetectorPalette_1_0
Experiment|AcquisitionBlock|MultiTrackSetup|TrackSetup|Detector|Palette #4 = LsmDetectorPalette_1_1
Experiment|AcquisitionBlock|MultiTrackSetup|TrackSetup|Detector|PinholeDiameter #1 = 2.56114e-005
Experiment|AcquisitionBlock|MultiTrackSetup|TrackSetup|Detector|PinholeDiameter #2 = 2.56114e-005
Experiment|AcquisitionBlock|MultiTrackSetup|TrackSetup|Detector|PinholeDiameter #3 = 2.56114e-005
Experiment|AcquisitionBlock|MultiTrackSetup|TrackSetup|Detector|PinholeDiameter #4 = 2.56114e-005
Experiment|AcquisitionBlock|MultiTrackSetup|TrackSetup|Detector|PureRatioSource #1 = false
Experiment|AcquisitionBlock|MultiTrackSetup|TrackSetup|Detector|PureRatioSource #2 = false
Experiment|AcquisitionBlock|MultiTrackSetup|TrackSetup|Detector|PureRatioSource #3 = false
Experiment|AcquisitionBlock|MultiTrackSetup|TrackSetup|Detector|PureRatioSource #4 = false
Experiment|AcquisitionBlock|MultiTrackSetup|TrackSetup|Detector|SpectralScanChannels #1 = 32
Experiment|AcquisitionBlock|MultiTrackSetup|TrackSetup|Detector|SpectralScanChannels #2 = 32
Experiment|AcquisitionBlock|MultiTrackSetup|TrackSetup|Detector|SpectralScanChannels #3 = 32
Experiment|AcquisitionBlock|MultiTrackSetup|TrackSetup|Detector|SpectralScanChannels #4 = 32
Experiment|AcquisitionBlock|MultiTrackSetup|TrackSetup|Detector|Voltage #1 = 660
Experiment|AcquisitionBlock|MultiTrackSetup|TrackSetup|Detector|Voltage #2 = 870
Experiment|AcquisitionBlock|MultiTrackSetup|TrackSetup|Detector|Voltage #3 = 700
Experiment|AcquisitionBlock|MultiTrackSetup|TrackSetup|Detector|Voltage #4 = 880
Experiment|AcquisitionBlock|MultiTrackSetup|TrackSetup|DeviceMode #1 = LSM
Experiment|AcquisitionBlock|MultiTrackSetup|TrackSetup|DeviceMode #2 = LSM
Experiment|AcquisitionBlock|MultiTrackSetup|TrackSetup|FieldStopPosition #1 = -1
Experiment|AcquisitionBlock|MultiTrackSetup|TrackSetup|FieldStopPosition #2 = -1
Experiment|AcquisitionBlock|MultiTrackSetup|TrackSetup|FilterTransmission #1 = -1
Experiment|AcquisitionBlock|MultiTrackSetup|TrackSetup|FilterTransmission #2 = -1
Experiment|AcquisitionBlock|MultiTrackSetup|TrackSetup|LaserSuppressionMode #1 = None
Experiment|AcquisitionBlock|MultiTrackSetup|TrackSetup|LaserSuppressionMode #2 = None
Experiment|AcquisitionBlock|MultiTrackSetup|TrackSetup|Name #1 = Track1
Experiment|AcquisitionBlock|MultiTrackSetup|TrackSetup|Name #2 = Track2
Experiment|AcquisitionBlock|MultiTrackSetup|TrackSetup|PalmSlider #1 = true
Experiment|AcquisitionBlock|MultiTrackSetup|TrackSetup|PalmSlider #2 = true
Experiment|AcquisitionBlock|MultiTrackSetup|TrackSetup|ReflectedLightLampIntensity #1 = 0
Experiment|AcquisitionBlock|MultiTrackSetup|TrackSetup|ReflectedLightLampIntensity #2 = 0
Experiment|AcquisitionBlock|MultiTrackSetup|TrackSetup|SimGratingPeriod #1 = 0
Experiment|AcquisitionBlock|MultiTrackSetup|TrackSetup|SimGratingPeriod #2 = 0
Experiment|AcquisitionBlock|MultiTrackSetup|TrackSetup|TirfAngle #1 = 0
Experiment|AcquisitionBlock|MultiTrackSetup|TrackSetup|TirfAngle #2 = 0
Experiment|AcquisitionBlock|MultiTrackSetup|TrackSetup|TransmittedLightLampIntensity #1 = 0
Experiment|AcquisitionBlock|MultiTrackSetup|TrackSetup|TransmittedLightLampIntensity #2 = 0
Experiment|AcquisitionBlock|MultiTrackSetup|TrackSetup|TubeLensPosition #1 = Lens LSM
Experiment|AcquisitionBlock|MultiTrackSetup|TrackSetup|TubeLensPosition #2 = Lens LSM
Experiment|AcquisitionBlock|TilesSetup|PositionGroup|AutoFocusMode = Off
Experiment|AcquisitionBlock|TilesSetup|PositionGroup|AutoFocusOffset = 0
Experiment|AcquisitionBlock|TilesSetup|PositionGroup|TileAcquisitionMode = CenteredGrid
Experiment|AcquisitionBlock|TilesSetup|PositionGroup|TileAcquisitionOverlap = 0.10000000000000001
Experiment|AcquisitionBlock|TilesSetup|PositionGroup|TilesX = 2
Experiment|AcquisitionBlock|TilesSetup|PositionGroup|TilesY = 2
Experiment|AcquisitionBlock|ZStackSetup|Extrapolate = false
Experiment|AcquisitionBlock|ZStackSetup|Interpolation = Cubic
Experiment|AcquisitionBlock|ZStackSetup|StackBrightnessCorrection = false
Experiment|ExperimentBlockIndex = 0
Information|Application|Name = AIMApplication
Information|Application|Version = 14.0.18.201
Information|Document|CreationDate = 2023-05-16T14:57:39
Information|Document|Name = Cre- Stained Z + tile 20x
Information|Document|Rating = 0
Information|Document|SubType = Image
Information|Document|Title = Cre- Stained Z + tile 20x
Information|Document|UserName = LSM User
Information|Image|Channel|AcquisitionMode #1 = LaserScanningConfocalMicroscopy
Information|Image|Channel|AcquisitionMode #2 = LaserScanningConfocalMicroscopy
Information|Image|Channel|AcquisitionMode #3 = LaserScanningConfocalMicroscopy
Information|Image|Channel|AcquisitionMode #4 = LaserScanningConfocalMicroscopy
Information|Image|Channel|Attenuation #1 = 0.90000000000000002
Information|Image|Channel|Attenuation #2 = 0.97999999999999998
Information|Image|Channel|Attenuation #3 = 0.90000000000000002
Information|Image|Channel|Attenuation #4 = 0.97999999999999998
Information|Image|Channel|Attenuation #5 = 0.88
Information|Image|Channel|Attenuation #6 = 0.88
Information|Image|Channel|Attenuation #7 = 0.88
Information|Image|Channel|Attenuation #8 = 0.88
Information|Image|Channel|Binning #1 = 1x1
Information|Image|Channel|Binning #2 = 1x1
Information|Image|Channel|Binning #3 = 1x1
Information|Image|Channel|Binning #4 = 1x1
Information|Image|Channel|ChannelType #1 = Unspecified
Information|Image|Channel|ChannelType #2 = Unspecified
Information|Image|Channel|ChannelType #3 = Unspecified
Information|Image|Channel|ChannelType #4 = Unspecified
Information|Image|Channel|ContrastMethod #1 = Fluorescence
Information|Image|Channel|ContrastMethod #2 = Fluorescence
Information|Image|Channel|ContrastMethod #3 = Fluorescence
Information|Image|Channel|ContrastMethod #4 = Fluorescence
Information|Image|Channel|DetectionWavelength|Ranges #1 = 407.19999999999999-461.32000000000005
Information|Image|Channel|DetectionWavelength|Ranges #2 = 620.0100000000001-649.48000000000002
Information|Image|Channel|DetectionWavelength|Ranges #3 = 494.95000000000005-542.07000000000005
Information|Image|Channel|DetectionWavelength|Ranges #4 = 680.00999999999999-758.48000000000013
Information|Image|Channel|Detector|Id #1 = Detector:0:0
Information|Image|Channel|Detector|Id #2 = Detector:0:1
Information|Image|Channel|Detector|Id #3 = Detector:1:0
Information|Image|Channel|Detector|Id #4 = Detector:1:1
Information|Image|Channel|DigitalGain #1 = 1
Information|Image|Channel|DigitalGain #2 = 1
Information|Image|Channel|DigitalGain #3 = 1
Information|Image|Channel|DigitalGain #4 = 1
Information|Image|Channel|EmissionWavelength #1 = 434.26000000000005
Information|Image|Channel|EmissionWavelength #2 = 634.745
Information|Image|Channel|EmissionWavelength #3 = 518.5100000000001
Information|Image|Channel|EmissionWavelength #4 = 719.245
Information|Image|Channel|ExcitationWavelength #1 = 405.00000000000006
Information|Image|Channel|ExcitationWavelength #2 = 561
Information|Image|Channel|ExcitationWavelength #3 = 488.00000000000006
Information|Image|Channel|ExcitationWavelength #4 = 633
Information|Image|Channel|Fluor #1 = DAPI
Information|Image|Channel|Fluor #2 = Alexa Fluor 594
Information|Image|Channel|Fluor #3 = Alexa Fluor 488
Information|Image|Channel|Fluor #4 = Alexa Fluor 647
Information|Image|Channel|Gain #1 = 660
Information|Image|Channel|Gain #2 = 870
Information|Image|Channel|Gain #3 = 700
Information|Image|Channel|Gain #4 = 880
Information|Image|Channel|Id #1 = 4008262739125360334426974066204184252236
Information|Image|Channel|Id #2 = 2429981210131108239922199499871094786865
Information|Image|Channel|Id #3 = 3176819985133290652391001023643507621
Information|Image|Channel|Id #4 = 3124128480125353513113285210883685623486
Information|Image|Channel|IlluminationType #1 = Epifluorescence
Information|Image|Channel|IlluminationType #2 = Epifluorescence
Information|Image|Channel|IlluminationType #3 = Epifluorescence
Information|Image|Channel|IlluminationType #4 = Epifluorescence
Information|Image|Channel|LaserScanInfo|Averaging #1 = 1
Information|Image|Channel|LaserScanInfo|Averaging #2 = 1
Information|Image|Channel|LaserScanInfo|Averaging #3 = 1
Information|Image|Channel|LaserScanInfo|Averaging #4 = 1
Information|Image|Channel|LaserScanInfo|FrameTime #1 = 10.0663296
Information|Image|Channel|LaserScanInfo|FrameTime #2 = 10.0663296
Information|Image|Channel|LaserScanInfo|FrameTime #3 = 10.0663296
Information|Image|Channel|LaserScanInfo|FrameTime #4 = 10.0663296
Information|Image|Channel|LaserScanInfo|LineTime #1 = 3.0000000000000001e-005
Information|Image|Channel|LaserScanInfo|LineTime #2 = 3.0000000000000001e-005
Information|Image|Channel|LaserScanInfo|LineTime #3 = 3.0000000000000001e-005
Information|Image|Channel|LaserScanInfo|LineTime #4 = 3.0000000000000001e-005
Information|Image|Channel|LaserScanInfo|PixelTime #1 = 4.0960000000000003e-006
Information|Image|Channel|LaserScanInfo|PixelTime #2 = 4.0960000000000003e-006
Information|Image|Channel|LaserScanInfo|PixelTime #3 = 4.0960000000000003e-006
Information|Image|Channel|LaserScanInfo|PixelTime #4 = 4.0960000000000003e-006
Information|Image|Channel|LaserScanInfo|SampleOffsetX #1 = 0
Information|Image|Channel|LaserScanInfo|SampleOffsetX #2 = 0
Information|Image|Channel|LaserScanInfo|SampleOffsetX #3 = 0
Information|Image|Channel|LaserScanInfo|SampleOffsetX #4 = 0
Information|Image|Channel|LaserScanInfo|SampleOffsetY #1 = 0
Information|Image|Channel|LaserScanInfo|SampleOffsetY #2 = 0
Information|Image|Channel|LaserScanInfo|SampleOffsetY #3 = 0
Information|Image|Channel|LaserScanInfo|SampleOffsetY #4 = 0
Information|Image|Channel|LaserScanInfo|SampleRotation #1 = 0
Information|Image|Channel|LaserScanInfo|SampleRotation #2 = 0
Information|Image|Channel|LaserScanInfo|SampleRotation #3 = 0
Information|Image|Channel|LaserScanInfo|SampleRotation #4 = 0
Information|Image|Channel|LaserScanInfo|ScanningMode #1 = Frame
Information|Image|Channel|LaserScanInfo|ScanningMode #2 = Frame
Information|Image|Channel|LaserScanInfo|ScanningMode #3 = Frame
Information|Image|Channel|LaserScanInfo|ScanningMode #4 = Frame
Information|Image|Channel|LaserScanInfo|ZoomX #1 = 1
Information|Image|Channel|LaserScanInfo|ZoomX #2 = 1
Information|Image|Channel|LaserScanInfo|ZoomX #3 = 1
Information|Image|Channel|LaserScanInfo|ZoomX #4 = 1
Information|Image|Channel|LaserScanInfo|ZoomY #1 = 1
Information|Image|Channel|LaserScanInfo|ZoomY #2 = 1
Information|Image|Channel|LaserScanInfo|ZoomY #3 = 1
Information|Image|Channel|LaserScanInfo|ZoomY #4 = 1
Information|Image|Channel|LightSource|Id #1 = LightSource:1
Information|Image|Channel|LightSource|Id #2 = LightSource:2
Information|Image|Channel|LightSource|Id #3 = LightSource:1
Information|Image|Channel|LightSource|Id #4 = LightSource:2
Information|Image|Channel|LightSource|Id #5 = LightSource:0
Information|Image|Channel|LightSource|Id #6 = LightSource:3
Information|Image|Channel|LightSource|Id #7 = LightSource:0
Information|Image|Channel|LightSource|Id #8 = LightSource:3
Information|Image|Channel|Magnification #1 = 1
Information|Image|Channel|Magnification #2 = 1
Information|Image|Channel|Magnification #3 = 1
Information|Image|Channel|Magnification #4 = 1
Information|Image|Channel|Mode #1 = Off
Information|Image|Channel|Mode #2 = Off
Information|Image|Channel|Mode #3 = Off
Information|Image|Channel|Mode #4 = Off
Information|Image|Channel|Name #1 = Ch1-T1
Information|Image|Channel|Name #2 = Ch2-T1
Information|Image|Channel|Name #3 = Ch1-T2
Information|Image|Channel|Name #4 = Ch2-T2
Information|Image|Channel|Offset #1 = 0
Information|Image|Channel|Offset #2 = 0
Information|Image|Channel|Offset #3 = 0
Information|Image|Channel|Offset #4 = 0
Information|Image|Channel|PhotonConversionFactor #1 = 75.267041711259324
Information|Image|Channel|PhotonConversionFactor #2 = 75.267041711259324
Information|Image|Channel|PhotonConversionFactor #3 = 75.267041711259324
Information|Image|Channel|PhotonConversionFactor #4 = 75.267041711259324
Information|Image|Channel|PinholeSizeAiry #1 = 0.99100882375369281
Information|Image|Channel|PinholeSizeAiry #2 = 0.67799745063494588
Information|Image|Channel|PinholeSizeAiry #3 = 0.82998494108749821
Information|Image|Channel|PinholeSizeAiry #4 = 0.59834339036528394
Information|Image|Channel|Polarization|StokesParameter1 #1 = 1
Information|Image|Channel|Polarization|StokesParameter1 #2 = 1
Information|Image|Channel|Polarization|StokesParameter1 #3 = 1
Information|Image|Channel|Polarization|StokesParameter1 #4 = 1
Information|Image|Channel|Polarization|StokesParameter1 #5 = 1
Information|Image|Channel|Polarization|StokesParameter1 #6 = 1
Information|Image|Channel|Polarization|StokesParameter1 #7 = 1
Information|Image|Channel|Polarization|StokesParameter1 #8 = 1
Information|Image|Channel|Polarization|StokesParameter2 #1 = -1
Information|Image|Channel|Polarization|StokesParameter2 #2 = -1
Information|Image|Channel|Polarization|StokesParameter2 #3 = -1
Information|Image|Channel|Polarization|StokesParameter2 #4 = -1
Information|Image|Channel|Polarization|StokesParameter2 #5 = -1
Information|Image|Channel|Polarization|StokesParameter2 #6 = -1
Information|Image|Channel|Polarization|StokesParameter2 #7 = -1
Information|Image|Channel|Polarization|StokesParameter2 #8 = -1
Information|Image|Channel|Polarization|StokesParameter3 #1 = 0
Information|Image|Channel|Polarization|StokesParameter3 #2 = 0
Information|Image|Channel|Polarization|StokesParameter3 #3 = 0
Information|Image|Channel|Polarization|StokesParameter3 #4 = 0
Information|Image|Channel|Polarization|StokesParameter3 #5 = 0
Information|Image|Channel|Polarization|StokesParameter3 #6 = 0
Information|Image|Channel|Polarization|StokesParameter3 #7 = 0
Information|Image|Channel|Polarization|StokesParameter3 #8 = 0
Information|Image|Channel|Polarization|StokesParameter4 #1 = 0
Information|Image|Channel|Polarization|StokesParameter4 #2 = 0
Information|Image|Channel|Polarization|StokesParameter4 #3 = 0
Information|Image|Channel|Polarization|StokesParameter4 #4 = 0
Information|Image|Channel|Polarization|StokesParameter4 #5 = 0
Information|Image|Channel|Polarization|StokesParameter4 #6 = 0
Information|Image|Channel|Polarization|StokesParameter4 #7 = 0
Information|Image|Channel|Polarization|StokesParameter4 #8 = 0
Information|Image|Channel|TransformationXX #1 = 2.5091539235620582e-310
Information|Image|Channel|TransformationXX #2 = 2.5091539235620582e-310
Information|Image|Channel|TransformationXX #3 = 2.7738500477441149e-317
Information|Image|Channel|TransformationXX #4 = 2.7738500477441149e-317
Information|Image|Channel|TransformationXY #1 = 2.5091539235633921e-310
Information|Image|Channel|TransformationXY #2 = 2.5091539235633921e-310
Information|Image|Channel|TransformationXY #3 = -9.2454905869345639e+306
Information|Image|Channel|TransformationXY #4 = -9.2454905869345639e+306
Information|Image|Channel|TransformationYX #1 = 1.0720726366625015e-311
Information|Image|Channel|TransformationYX #2 = 1.0720726366625015e-311
Information|Image|Channel|TransformationYX #3 = 3.848504613742149e-099
Information|Image|Channel|TransformationYX #4 = 3.848504613742149e-099
Information|Image|Channel|TransformationYY #1 = 1.0720726366822641e-311
Information|Image|Channel|TransformationYY #2 = 1.0720726366822641e-311
Information|Image|Channel|TransformationYY #3 = 1.0834859613298537e-319
Information|Image|Channel|TransformationYY #4 = 1.0834859613298537e-319
Information|Image|Channel|VirtualPinholeSize #1 = 1
Information|Image|Channel|VirtualPinholeSize #2 = 1
Information|Image|Channel|VirtualPinholeSize #3 = 1
Information|Image|Channel|VirtualPinholeSize #4 = 1
Information|Image|Channel|Wavelength #1 = 561
Information|Image|Channel|Wavelength #2 = 405.00000000000006
Information|Image|Channel|Wavelength #3 = 561
Information|Image|Channel|Wavelength #4 = 405.00000000000006
Information|Image|Channel|Wavelength #5 = 633
Information|Image|Channel|Wavelength #6 = 488.00000000000006
Information|Image|Channel|Wavelength #7 = 633
Information|Image|Channel|Wavelength #8 = 488.00000000000006
Information|Image|ComponentBitCount = 12
Information|Image|Medium = Air
Information|Image|MicroscopeRef|Id = Microscope:0
Information|Image|ObjectiveRef|Id = Objective:0
Information|Image|OriginalScanData = true
Information|Image|PixelType = Gray16
Information|Image|RefractiveIndex = 1
Information|Image|SizeC = 4
Information|Image|SizeM = 4
Information|Image|SizeX = 1024
Information|Image|SizeY = 1024
Information|Image|SizeZ = 15
Information|Image|S|Scene|Index = 0
Information|Image|S|Scene|Position|X = 20093.5
Information|Image|S|Scene|Position|Y = 3869.5
Information|Image|S|Scene|Position|Z = -465.379
Information|Image|Track|ChannelRef|Id #1 = 4008262739125360334426974066204184252236
Information|Image|Track|ChannelRef|Id #2 = 2429981210131108239922199499871094786865
Information|Image|Track|ChannelRef|Id #3 = 3176819985133290652391001023643507621
Information|Image|Track|ChannelRef|Id #4 = 3124128480125353513113285210883685623486
Information|Image|Track|Id #1 = Track:0
Information|Image|Track|Id #2 = Track:1
Information|Image|T|BinaryList|AttachmentName = TimeStamps
Information|Image|Z|Interval|Increment = 1
Information|Image|Z|Interval|Start = 0
Information|Image|Z|StartPosition = 0
Information|Instrument|Detector|AmplificationGain #1 = 1
Information|Instrument|Detector|AmplificationGain #2 = 1
Information|Instrument|Detector|AmplificationGain #3 = 1
Information|Instrument|Detector|AmplificationGain #4 = 1
Information|Instrument|Detector|Gain #1 = 1
Information|Instrument|Detector|Gain #2 = 1
Information|Instrument|Detector|Gain #3 = 1
Information|Instrument|Detector|Gain #4 = 1
Information|Instrument|Detector|Id #1 = Detector:0:0
Information|Instrument|Detector|Id #2 = Detector:0:1
Information|Instrument|Detector|Id #3 = Detector:1:0
Information|Instrument|Detector|Id #4 = Detector:1:1
Information|Instrument|Detector|Type #1 = PMT
Information|Instrument|Detector|Type #2 = PMT
Information|Instrument|Detector|Type #3 = PMT
Information|Instrument|Detector|Type #4 = PMT
Information|Instrument|Detector|Zoom #1 = 1
Information|Instrument|Detector|Zoom #2 = 1
Information|Instrument|Detector|Zoom #3 = 1
Information|Instrument|Detector|Zoom #4 = 1
Information|Instrument|Id = Instrument:0
Information|Instrument|LightSource|Id #1 = LightSource:0
Information|Instrument|LightSource|Id #2 = LightSource:1
Information|Instrument|LightSource|Id #3 = LightSource:2
Information|Instrument|LightSource|Id #4 = LightSource:3
Information|Instrument|LightSource|LightSourceType|Laser|Wavelength #1 = 633.000000
Information|Instrument|LightSource|LightSourceType|Laser|Wavelength #2 = 561.000000
Information|Instrument|LightSource|LightSourceType|Laser|Wavelength #3 = 405.000000
Information|Instrument|LightSource|LightSourceType|Laser|Wavelength #4 = 458.000000
Information|Instrument|LightSource|Manufacturer|Model #1 = HeNe633
Information|Instrument|LightSource|Manufacturer|Model #2 = DPSS 561-10
Information|Instrument|LightSource|Manufacturer|Model #3 = Diode 405-30
Information|Instrument|LightSource|Manufacturer|Model #4 = Argon
Information|Instrument|LightSource|Power #1 = 5
Information|Instrument|LightSource|Power #2 = 20
Information|Instrument|LightSource|Power #3 = 30
Information|Instrument|LightSource|Power #4 = 25
Information|Instrument|Microscope|Id = Microscope:0
Information|Instrument|Microscope|System = LSM 710, AxioObserver
Information|Instrument|Objective|Id = Objective:0
Information|Instrument|Objective|Immersion = Air
Information|Instrument|Objective|LensNA = 0.80000000000000004
Information|Instrument|Objective|Manufacturer|Model = Plan-Apochromat 20x/0.8
Information|Instrument|Objective|NominalMagnification = 20
Information|User|DisplayName = LSM User
Location = C:\Users\coxji\Dropbox (OMRF)\Lab Startup 2022\Experiments\IHC + Imaging\05-11-23 Cd11c _ Cd11b JEJC\05-16-23 Cdd1b + Cd11c JEJC\CZIs\Cre- Stained Z + tile 20x.czi
LsmTag #1 = 0.10000000000000001
LsmTag #2 = false
LsmTag #3 = 21.200000000000003
LsmTag #4 = 21.700000000000003
LsmTag #5 = 38
LsmTag #6 = false
LsmTag #7 = false
LsmTag #8 = false
LsmTag|Name #1 = CarlZeissAim.IncubatorState.Actual_CO2_Module
LsmTag|Name #2 = CarlZeissAim.IncubatorState.Switch_CO2_Module
LsmTag|Name #3 = CarlZeissAim.IncubatorState.Actual_TempChannel1
LsmTag|Name #4 = CarlZeissAim.IncubatorState.Actual_TempChannel3
LsmTag|Name #5 = CarlZeissAim.IncubatorState.Actual_TempChannel4
LsmTag|Name #6 = CarlZeissAim.IncubatorState.Switch_TempChannel1
LsmTag|Name #7 = CarlZeissAim.IncubatorState.Switch_TempChannel3
LsmTag|Name #8 = CarlZeissAim.IncubatorState.Switch_TempChannel4
LsmTag|Type #1 = double
LsmTag|Type #2 = boolean
LsmTag|Type #3 = double
LsmTag|Type #4 = double
LsmTag|Type #5 = double
LsmTag|Type #6 = boolean
LsmTag|Type #7 = boolean
LsmTag|Type #8 = boolean
Scaling|Distance|Id #1 = X
Scaling|Distance|Id #2 = Y
Scaling|Distance|Id #3 = Z
Scaling|Distance|Value #1 = 4.1513291048191956e-007
Scaling|Distance|Value #2 = 4.1513291048191956e-007
Scaling|Distance|Value #3 = 9.9999999999999995e-007
Version = 1.0
--------------------------------------------
(Fiji Is Just) ImageJ 2.9.0/1.53t; Java 1.8.0_322 [64-bit]; Windows 10 10.0; 1448MB of 24233MB (5%)
Title: Cre- Stained Z + tile 20x.czi
Width: 807.0184 microns (1944)
Height: 807.0184 microns (1944)
Depth: 15 microns (15)
Size: 432MB
Resolution: 2.4089 pixels per micron
Voxel size: 0.4151x0.4151x1 micron^3
ID: -35
Bits per pixel: 16 (unsigned)
Display ranges
1: 0-4095
2: 0-2762
3: 0-2078
4: 0-4095
Image: 1/60 (c:1/4 z:1/15 - Cre- Stained Z + tile 20x #1)
Channel: 1/4
Slice: 1/15
Composite mode: "color"
No threshold
Magnification: 0.33
ScaleToFit: false
Uncalibrated
Path: C:\Users\coxji\Dropbox (OMRF)\Lab Startup 2022\Experiments\IHC + Imaging\05-11-23 Cd11c _ Cd11b JEJC\05-16-23 Cdd1b + Cd11c JEJC\CZIs\Cre- Stained Z + tile 20x.czi
Screen location: 36,250 (1920x1080)
Coordinate origin: 0,0,0
No properties
No overlay
No selection

## Sheet: ImajeJ (Fiji) Workflow
Figure 6C ImageJ (Fiji) Adjustments					The experimental file is .CZI (captured with virtual channel to image 4 colors: gray, red, green, and blue) pseudocolors were later assigned in ImageJ.
Figure 6C & Supp. X - all images were processed as follows:
Original Capture: [1] DAPI (gray)/[2] Cd11b (red)/[3] eGFP (green)/[4]Cd11c (blue)
> Image>Stacks>Z Project>AVG Intensity
> Image>Colors>Arrange Channels>124> [1]DAPI,[2] Cd11b, [3] Cd11c
> Ch [1] DAPI>LUT>Blue
> Ch [3] Cd11c>LUT>Green
> Ch [1] DAPI>Process>Enhance Contrast>0.5
> Ch [2] Cd11b>Process>Enhance Contrast>2.5
> Ch [3] Cd11c>Process>Enhance Contrast>0.03
> Ch [1,2,3]>Process>Sharpen
> Ch [1,2,3]>Process>Noise>Despeckle
> Ch [1,2,3]>Process>Subtract Background>Sliding Paraboloid(50.0 pixels)
> Ch [1,2,3]>Process>Noise>Despeckle
> Ch[1,2,3]>Image>Stacks>Make Montage>File>Save As>PNG
> Ch[1,2,3]>File>Save As>PNG
> Ch[1,2,3]>Image>Colors>Make Composite
> Composite>Image>Properties - Channels 3,Slices 1,Frames 1, Pixel H+W 0.4121329 micron
> Composite>Analyze>Tools>Scale Bar> H+W 100 microns,Thickness 2,Font Size 30,Color White,Background None,Location Lower Right,Horizontal,Bold text Overlay
> Composite>File>Save As>PNG
