# Supplementary material for: Microglial senescence contributes to female-biased neuroinflammation in the aging mouse hippocampus: implications for Alzheimer’s disease
Source: J Neuroinflammation. 2023 Aug 16;20:188. doi: 10.1186/s12974-023-02870-2 (PMC10433617; doi:10.1186/s12974-023-02870-2)
Supplement: Supplementary file 6 — Additional file 6: Table S2. List of differentially expressed genes for the CD11b-MACS RNA-Seq. [file 12974_2023_2870_MOESM6_ESM.xlsx]

## Sheet: YF v YM
YF v YM	CD11b-MACS
ENTREZID	SYMBOL	logFC	logCPM	F	PValue	FDR
26908	Eif2s3y	-9.82014	4.34473	722.677	1.81064e-15	2.29716e-11
26900	Ddx3y	-10.224	4.71974	515.347	9.60393e-15	4.41977e-11
213742	Xist	9.92366	5.37752	655.01	1.04511e-14	4.41977e-11
20592	Kdm5d	-8.81893	3.25438	514.74	3.08471e-14	9.78393e-11
22290	Uty	-7.38133	2.60511	193.288	8.58641e-12	2.17872e-08
26905	Eif2s3x	0.577446	7.34661	58.7198	2.13664e-07	0.000451792
22289	Kdm6a	0.853202	4.65245	34.288	9.64698e-06	0.0174845
20591	Kdm5c	0.403646	6.83664	27.6769	3.69009e-05	0.0585202

## Sheet: OF v OM
OF v OM	CD11b-MACS
ENTREZID	SYMBOL	logFC	logCPM	F	PValue	FDR
69155	1810030O07Rik	0.37921	5.88149	24.7509	7.11922e-05	0.0148068
432479	4930404N11Rik	0.621714	5.5075	30.9851	1.84356e-05	0.00649702
11305	Abca2	0.269268	6.68278	14.6973	0.00102547	0.0774415
107476	Acaca	0.827058	5.21692	35.1167	1.05337e-05	0.00492825
242894	Actr3b	1.20962	1.80597	15.7402	0.000749575	0.065136
11482	Acvrl1	0.46334	5.91688	16.0224	0.000718116	0.0628327
104111	Adcy3	0.774047	4.20539	30.1544	2.18459e-05	0.00714619
11565	Adssl1	0.586116	5.66115	39.0045	4.09281e-06	0.0034617
11674	Aldoa	0.435367	9.69211	24.8242	6.99917e-05	0.0147997
245847	Amdhd2	0.441863	5.04729	22.2838	0.000128467	0.0223269
11732	Ank	0.866763	7.11856	53.1205	9.34525e-07	0.000988026
11747	Anxa5	0.525637	6.99348	17.8337	0.000545466	0.053646
11787	Apbb2	0.6259	4.54108	24.477	7.58833e-05	0.0152815
11804	Aplp2	0.533192	8.27057	15.7638	0.00105844	0.0789904
219144	Arl11	0.341501	5.63613	17.4095	0.00046322	0.0504544
11910	Atf3	0.63624	5.06895	21.765	0.00015761	0.0249949
235574	Atp2c1	-0.221893	8.0144	13.5691	0.00145679	0.0952698
207495	Baiap2l2	2.64524	0.308698	26.2927	5.00831e-05	0.0113309
12070	Bex3	0.590033	3.30993	13.4342	0.0015206	0.0974334
20893	Bhlhe40	0.991077	3.44123	16.14	0.000867397	0.0709979
12286	Cacna1a	0.848931	4.22741	18.404	0.000469445	0.0504544
54725	Cadm1	0.352987	7.29955	26.6851	4.58849e-05	0.0105888
12332	Capg	0.838715	6.93377	36.97	1.47042e-05	0.00565311
12398	Cbfa2t3	-0.380339	5.85871	17.8669	0.000407641	0.0465922
20302	Ccl3	0.941681	4.92044	28.4567	5.74212e-05	0.0125604
20303	Ccl4	0.909546	3.95278	23.9072	0.000101332	0.0188308
20305	Ccl6	0.410608	7.52938	21.2906	0.000164629	0.0257857
12483	Cd22	0.675976	6.34114	33.5526	1.45665e-05	0.00565311
12490	Cd34	0.29437	8.79684	15.3328	0.000846162	0.0701446
12512	Cd63	0.574485	9.14486	33.7562	1.08766e-05	0.00492825
12514	Cd68	0.37539	9.67631	22.9644	0.000108772	0.0194365
12517	Cd72	0.938535	5.14409	29.3514	5.09072e-05	0.0113309
12522	Cd83	0.395666	7.21943	21.8525	0.000142967	0.0235561
12527	Cd9	0.386046	9.73919	23.0744	0.000105913	0.019196
22295	Cdh23	-0.430827	6.70904	21.6339	0.000150995	0.0242491
18647	Cdk14	0.407934	4.84552	14.1807	0.00120239	0.0838174
18557	Cdk18	0.909209	3.03439	16.0371	0.000706482	0.0626274
66971	Cdk5rap1	0.649948	3.01896	17.1888	0.000492974	0.0508485
12578	Cdkn2a	1.15982	1.93253	15.9202	0.000710834	0.0626274
12642	Ch25h	2.25383	3.58658	46.6567	6.79255e-06	0.00410367
58250	Chst11	0.433467	6.50917	30.1275	2.19675e-05	0.00714619
54371	Chst2	0.536075	6.13798	14.1946	0.001585	0.0983174
23790	Coro1c	0.380314	6.74281	22.0578	0.000135849	0.0230404
12874	Cpd	0.52552	7.46949	19.2601	0.000372208	0.0441327
56693	Crtap	0.464111	4.86156	18.3581	0.000356026	0.0434317
12977	Csf1	1.17022	6.46001	54.8792	1.8518e-06	0.00180721
12982	Csf2ra	0.539	6.91372	18.3248	0.000484781	0.0508485
13011	Cst7	1.35972	6.36103	28.6306	0.000137221	0.0230404
13014	Cstb	0.526035	5.13398	15.2602	0.000906372	0.0722419
19025	Ctsa	0.284665	10.4151	19.4769	0.000263354	0.0351702
13030	Ctsb	0.330201	12.2381	17.7976	0.000415568	0.0468131
13033	Ctsd	0.397307	14.2038	26.9356	4.34085e-05	0.0105888
13034	Ctse	1.02836	3.56896	33.3603	1.15227e-05	0.00504099
13036	Ctsh	0.277292	9.34295	16.1853	0.000657736	0.0600337
64138	Ctsz	0.392109	11.1334	27.7744	3.61286e-05	0.00975242
66102	Cxcl16	0.640627	7.17968	20.8853	0.000314274	0.0406857
13205	Ddx3x	0.462618	8.74479	27.5891	3.76123e-05	0.00994141
26900	Ddx3y	-8.6559	4.71974	661.966	1.06467e-15	4.50249e-12
104418	Dgkz	0.274269	7.75212	14.8371	0.000982706	0.0760219
56811	Dkk2	1.76281	1.50604	20.2589	0.000214469	0.030233
30045	Dnajc12	-0.687517	2.57287	13.4735	0.0015017	0.0974334
13449	Dok2	1.40096	1.89724	35.0371	8.37665e-06	0.00430668
83768	Dpp7	0.5803	5.97517	16.5291	0.000805269	0.0672135
93747	Echs1	0.287504	6.32218	14.5149	0.00108442	0.080041
68545	Ecscr	-0.471881	6.90992	24.2975	7.91426e-05	0.0156888
668212	Efr3b	1.12466	2.07091	13.3281	0.00157294	0.0983174
26905	Eif2s3x	0.749983	7.34661	129.304	3.18189e-10	6.72812e-07
26908	Eif2s3y	-11.7617	4.34473	998.915	1.1867e-16	1.50557e-12
192657	Ell2	0.736624	4.1275	35.8776	7.16603e-06	0.00413252
18605	Enpp1	0.414446	4.23546	15.312	0.000851444	0.0701446
13849	Ephx1	0.656863	5.63973	32.4816	1.36755e-05	0.00559932
208618	Etl4	1.06492	2.54497	27.9612	3.46975e-05	0.00966431
80752	Fam20c	1.0852	6.19277	19.8614	0.000646378	0.0598584
223254	Farp1	0.570959	3.68834	15.5712	0.000788081	0.0672135
74202	Fblim1	0.48411	5.56242	18.1086	0.000381281	0.044379
207278	Fchsd2	-0.337891	6.83543	13.8423	0.00133643	0.0901879
14173	Fgf2	1.5578	0.514494	13.3845	0.00154484	0.0983174
14254	Flt1	1.40511	4.7157	18.8571	0.000802404	0.0672135
14325	Ftl1	0.393456	10.6567	16.7227	0.000563017	0.0543979
67391	Fundc2	0.307268	4.85755	13.9619	0.00128726	0.0883981
59095	Fxyd6	1.80637	0.731046	14.9498	0.000949633	0.0743703
14387	Gaa	0.469241	8.26098	36.9886	5.85165e-06	0.00392775
14388	Gab1	-0.387331	6.19455	17.2426	0.000485536	0.0508485
14635	Galk1	0.46113	4.35731	13.3424	0.00156576	0.0983174
108150	Galnt7	0.450256	5.84239	25.3571	6.19056e-05	0.0133118
237436	Gas2l3	0.862087	3.22157	16.3776	0.000640221	0.0597242
56209	Gde1	0.295143	6.12616	16.6804	0.000569905	0.0543979
11605	Gla	0.777592	4.18881	18.2036	0.000439116	0.048869
12091	Glb1	0.574937	7.21499	50.3081	6.78299e-07	0.000782326
56700	Glmp	0.32373	7.63963	14.2462	0.0011782	0.0825849
277333	Gm5069	0.404823	5.80868	13.3742	0.00154996	0.0983174
14701	Gng12	0.28649	6.88533	16.9286	0.000530804	0.0526118
14718	Got1	0.370881	5.64328	13.4415	0.00151704	0.0974334
110006	Gusb	0.495229	8.72651	50.6702	6.43565e-07	0.000782326
70757	Hacd2	0.4581	5.42087	32.4793	1.36816e-05	0.00559932
15251	Hif1a	0.332662	7.36956	19.5717	0.00025682	0.0346625
217082	Hlf	-0.630633	4.8819	22.8026	0.000113133	0.019935
16000	Igf1	1.45107	4.52355	28.9434	9.54339e-05	0.0180712
777648	Ighj1	-1.0944	2.26749	18.2487	0.00036687	0.0441084
242050	Igsf10	1.30418	1.3235	14.4634	0.00110172	0.080235
140559	Igsf8	0.314171	6.94648	13.9576	0.00128901	0.0883981
16162	Il12rb2	0.743998	2.33191	14.7422	0.00101152	0.0773085
16177	Il1r1	1.04465	2.46016	21.994	0.000138021	0.0230404
16188	Il3ra	0.589368	3.96035	21.196	0.000168621	0.0260467
70435	Inf2	0.965191	4.537	38.0685	6.19177e-06	0.00392775
16402	Itga5	0.633835	5.80291	35.6035	7.53828e-06	0.00415818
16411	Itgax	1.15739	7.86185	19.201	0.000796356	0.0672135
16414	Itgb2	0.223838	10.1839	13.3257	0.00157416	0.0983174
320404	Itpkb	0.26684	6.77855	15.1339	0.000898267	0.0721285
16480	Jup	0.326651	7.16984	20.8399	0.000184629	0.0272371
210741	Kcnk12	-0.493557	4.93351	20.4988	0.000201547	0.0287307
20591	Kdm5c	0.410629	6.83664	37.1171	5.71762e-06	0.00392775
20592	Kdm5d	-10.5711	3.25438	681.448	2.96325e-15	9.39869e-12
22289	Kdm6a	0.749784	4.65245	33.7371	1.07165e-05	0.00492825
50523	Lats2	-0.339638	5.99582	14.4939	0.00109144	0.080041
16950	Loxl3	0.579505	3.8574	13.9042	0.00131076	0.0891584
16956	Lpl	1.36237	7.0746	40.9164	2.13623e-05	0.00714619
16976	Lrpap1	0.448435	7.42515	27.3062	4.00098e-05	0.0103593
76612	Lrrc27	1.07364	1.47565	14.3247	0.0011499	0.0817838
17085	Ly9	0.53176	6.30757	16.0552	0.000886858	0.071666
17132	Maf	-0.373506	8.41904	17.3334	0.000473246	0.0504544
17133	Maff	1.02142	2.76722	34.9676	8.4864e-06	0.00430668
17118	Marcks	-0.282127	10.006	14.6202	0.00104994	0.0788201
73822	Mfsd12	0.555135	5.54592	17.5962	0.000490995	0.0508485
380732	Milr1	0.456566	4.51621	19.0487	0.000295242	0.039018
17475	Mpdz	-2.20755	-0.402771	13.6876	0.00140316	0.0932246
244238	Mrgpre	0.705613	3.95916	31.0845	1.80681e-05	0.00649702
223658	Mroh1	0.251316	6.56458	13.297	0.00158864	0.0983174
74026	Msl1	-0.283501	6.95727	17.4125	0.000462831	0.0504544
17904	Myl6	0.304297	7.58277	15.552	0.000792586	0.0672135
71602	Myo1e	0.805373	6.14529	31.3459	3.50404e-05	0.00966431
17937	Nab2	0.485847	5.62006	18.748	0.000320178	0.0410312
27419	Naglu	0.273244	8.00048	15.081	0.000912686	0.0722419
320024	Nceh1	0.630714	5.2105	20.6586	0.000219856	0.0306518
18008	Nes	0.790962	5.35821	19.243	0.000473133	0.0504544
63913	Niban1	0.390828	6.37488	18.3867	0.000353249	0.0434317
268857	Nlrc3	2.36807	0.153964	14.1571	0.00121123	0.083972
18160	Npr1	1.29712	1.6748	20.7379	0.000189515	0.0276365
18187	Nrp2	0.450592	6.45295	14.6597	0.00116673	0.082235
71720	Osbpl3	0.599571	3.76154	14.4947	0.00109117	0.080041
223433	Otulinl	-0.273344	8.51728	16.2933	0.000637365	0.0597242
18438	P2rx4	0.40329	6.58886	13.7712	0.00143756	0.0949911
14789	P3h3	0.642237	4.94047	26.6832	4.59041e-05	0.0105888
229534	Pbxip1	0.265106	8.32907	17.7856	0.000416953	0.0468131
218461	Pde8b	0.597122	3.69823	17.117	0.000503109	0.0514754
18611	Pea15a	0.317446	8.92461	14.4478	0.00110705	0.080235
18655	Pgk1	0.452272	7.65509	15.3219	0.00101969	0.0774415
18792	Plau	0.8079	6.96952	32.3024	3.38147e-05	0.00966431
18807	Pld3	0.581563	8.83388	25.1683	8.82753e-05	0.01723
69582	Plekhm2	0.439845	6.01705	13.9997	0.00136467	0.0916062
50706	Postn	1.51264	5.017	64.646	5.16103e-07	0.000727534
242083	Ppm1l	-0.395268	5.30475	17.0469	0.000513228	0.0516771
18750	Prkca	-0.389245	5.98412	21.7909	0.000145182	0.0236143
353211	Prune2	0.453915	5.95259	29.2388	2.64313e-05	0.00817888
107272	Psat1	0.421069	6.38146	15.3105	0.000878357	0.0714341
19165	Psen2	0.473184	5.0979	14.3904	0.00112679	0.0807661
211612	Ptchd1	0.86928	3.34901	15.3755	0.000916761	0.0722419
19218	Ptger3	-1.30465	2.1891	16.752	0.000558307	0.0543979
19221	Ptgfrn	0.315597	7.10308	13.6869	0.00140348	0.0932246
66895	Pxdc1	0.602219	5.22165	31.0533	1.81828e-05	0.00649702
226421	Rab7b	1.29113	4.23558	33.1164	2.95196e-05	0.00870965
75646	Rai14	0.767604	3.5019	17.0511	0.000512618	0.0516771
74012	Rap2b	0.652671	4.80764	36.7589	6.09996e-06	0.00392775
19703	Renbp	0.282003	6.74143	16.5353	0.000594212	0.0562595
11853	Rhoc	0.621342	5.19289	55.3302	3.34966e-07	0.000531214
66889	Rnf128	0.562119	5.32844	23.2136	0.000102414	0.0188308
52187	Rragd	0.805589	3.09537	14.7898	0.000996954	0.0766567
58198	Sall1	-0.386944	9.11567	14.8875	0.000974828	0.0758751
114679	Selenom	0.863037	3.36362	18.4594	0.00034954	0.0434317
20364	Selenow	0.904563	5.75667	33.629	2.38881e-05	0.00757672
20352	Sema4b	-0.470825	5.12895	15.605	0.000780214	0.0672135
233186	Siglecf	0.395242	5.77732	15.9936	0.000695673	0.0621549
98365	Slamf9	0.395215	6.538	16.6782	0.000570262	0.0543979
18173	Slc11a1	0.356519	8.72312	21.0731	0.000173966	0.0260467
65221	Slc15a3	0.358102	8.38399	18.6817	0.000325977	0.0413549
54338	Slc23a2	0.353553	7.5323	27.0223	4.25854e-05	0.0105888
72055	Slc38a10	0.361673	8.68105	28.9201	2.82679e-05	0.00853891
20621	Snn	-0.349486	8.47394	21.0609	0.000174507	0.0260467
231834	Snx8	0.32977	5.42943	13.4525	0.00151177	0.0974334
11790	Speg	0.495117	4.99037	16.2018	0.000654572	0.0600337
20750	Spp1	1.8678	8.22949	32.293	9.09212e-05	0.0174775
19143	St14	0.742748	6.47419	74.0027	3.49926e-08	6.34216e-05
241230	St8sia6	0.796571	4.93375	19.5866	0.000394304	0.0454776
13852	Stx2	-0.314536	6.27737	21.1301	0.000171463	0.0260467
72043	Sulf2	0.710533	5.44161	15.6793	0.00115388	0.0817838
22381	Tceal9	0.477067	4.55873	18.2323	0.000368526	0.0441084
24088	Tlr2	0.654743	7.7951	41.2678	3.23164e-06	0.00292856
21898	Tlr4	-0.299377	6.12778	14.4302	0.00111306	0.080235
170743	Tlr7	0.467894	8.39281	19.3831	0.000302902	0.0396177
69660	Tmbim1	0.445114	5.97587	18.1573	0.000376201	0.0441931
98170	Tmem132a	0.383432	5.98992	26.7103	4.56288e-05	0.0105888
217169	Tns4	0.613509	3.23881	20.5155	0.000200681	0.0287307
21991	Tpi1	0.495291	7.9696	20.4056	0.00024377	0.033255
72948	Tppp	-0.296272	6.85687	13.593	0.00144581	0.0950414
28240	Trpm2	0.424972	6.89588	37.461	5.3752e-06	0.00392775
63873	Trpv4	0.773976	4.06033	16.5312	0.000694067	0.0621549
117160	Ttyh2	0.830712	4.10985	16.8578	0.000693229	0.0621549
227620	Uap1l1	0.357025	6.59568	20.08	0.000224699	0.0309865
22290	Uty	-7.55678	2.60511	246.422	9.05007e-13	2.29636e-09
22321	Vars	0.291351	7.27961	18.6452	0.000329222	0.0413549
26949	Vat1	0.766944	6.40108	15.9736	0.00131415	0.0891584
320528	Vps13c	0.420158	6.25368	24.6599	7.2715e-05	0.0148796
213742	Xist	8.79114	5.37752	938.352	5.71819e-16	3.62733e-12
233781	Xylt1	0.720577	3.3512	27.139	4.15055e-05	0.0105316
30928	Zbtb18	-0.268137	7.43279	17.0142	0.000518027	0.0517496

## Sheet: OF v YF
OF v YF	CD11b-MACS
ENTREZID	SYMBOL	logFC	logCPM	F	PValue	FDR
73737	1110008P14Rik	1.07904	1.76193	8.28278	0.00924973	0.0433511
68763	1110038B12Rik	0.806938	2.93956	11.205	0.00318126	0.0199017
72244	1600014C10Rik	0.475088	6.4755	12.8925	0.0019493	0.0137089
67326	1700037H04Rik	0.433474	3.45197	7.18685	0.0143046	0.0595205
67705	1810058I24Rik	0.384792	4.36733	10.3292	0.00432387	0.0248221
72357	2210016L21Rik	0.351856	4.40803	7.76416	0.011338	0.0500507
69221	2410006H16Rik	1.56976	4.97758	69.479	1.15515e-07	1.14496e-05
330173	2610524H06Rik	1.68414	0.648367	11.4587	0.00291613	0.0185541
381218	4430402I18Rik	1.40489	0.41046	6.94517	0.0157968	0.0638884
71624	4833411C07Rik	1.24135	1.17174	9.57616	0.00567764	0.030255
228602	4930402H24Rik	0.436485	3.47625	5.72788	0.0265374	0.0927623
432479	4930404N11Rik	1.19292	5.5075	80.377	1.79438e-08	3.20639e-06
75783	4930431F12Rik	2.76141	-0.164249	5.74116	0.0263829	0.092464
73988	4930438A08Rik	6.00262	-0.698868	15.2974	0.00100901	0.00845528
76206	Gpr165	-2.46549	4.98319	169.538	1.46024e-10	1.17181e-07
214639	4930486L24Rik	1.42294	2.1552	18.6721	0.000326826	0.0037088
75259	4930556M19Rik	1.75855	0.563328	10.3336	0.00431719	0.0248088
210741	Kcnk12	-1.4082	4.93351	137.313	1.87339e-10	1.25317e-07
234797	6430548M08Rik	0.431953	5.06551	5.83779	0.0263972	0.0924844
76220	6530402F18Rik	1.19092	4.05065	56.1269	3.00822e-07	2.34143e-05
381287	A530032D15Rik	1.04661	1.29788	5.61608	0.0278804	0.0962667
621875	A530040E14Rik	2.25359	0.184922	7.19224	0.0142732	0.0594108
320642	A630066F11Rik	1.53993	0.056225	6.46679	0.0192932	0.0732416
68161	A930005H10Rik	0.889893	1.35088	7.10566	0.0147875	0.0609827
433470	AA467197	3.1323	-0.344793	9.2537	0.00639641	0.0329883
382062	AB124611	1.7292	4.62004	18.4557	0.000870984	0.00758941
11305	Abca2	0.568561	6.68278	48.7007	8.59484e-07	4.56104e-05
27410	Abca3	0.235171	7.03019	8.16843	0.0096704	0.0447604
217265	Abca5	2.11988	1.44583	28.1891	3.30349e-05	0.000625543
27403	Abca7	0.502489	6.2707	21.1874	0.000168988	0.00219217
18669	Abcb1b	0.307871	5.36651	6.65415	0.0178297	0.0692182
68644	Abhd14a	0.467574	3.45019	6.32478	0.0204924	0.0767986
76491	Abhd14b	0.42588	3.88974	6.47574	0.0192203	0.0730586
109934	Abr	0.468002	7.25788	29.8591	2.32215e-05	0.000473651
73112	Abracl	0.536729	3.43658	9.84964	0.00513802	0.0281096
107476	Acaca	1.72705	5.21692	102.268	4.41444e-09	1.21752e-06
11370	Acadvl	0.240205	6.27	7.13809	0.0145925	0.0603438
20352	Sema4b	-1.32256	5.12895	100.598	2.77743e-09	9.27295e-07
216859	Acap1	1.6966	0.518719	5.77709	0.0259696	0.0914719
72482	Acbd6	0.354805	5.26903	13.6373	0.00142569	0.0108115
11429	Aco2	0.249525	7.52092	11.0965	0.00330276	0.0204374
16365	Acod1	2.92921	1.96647	13.9329	0.00198104	0.0138857
214968	Sema6d	-2.40655	4.06564	109.52	3.71788e-09	1.09695e-06
64833	Acot10	1.16354	0.582102	7.64649	0.011882	0.0517321
242083	Ppm1l	-1.04274	5.30475	95.8259	4.18575e-09	1.1801e-06
66834	Acot13	0.510377	3.95577	12.351	0.00216091	0.0149078
56360	Acot9	0.622355	4.15799	16.2073	0.000653518	0.00617363
11433	Acp5	2.40859	0.690793	6.9579	0.0169898	0.067018
56318	Acpp	2.6614	1.12453	24.0409	8.40714e-05	0.00126827
433256	Acsl5	0.253384	7.33378	13.2589	0.00160816	0.0118322
11465	Actg1	0.36836	9.59842	6.81679	0.0178958	0.0694325
407831	Tmem204	-1.2991	5.06656	91.7688	6.01359e-09	1.4672e-06
242894	Actr3b	3.94825	1.80597	77.5502	2.39981e-08	3.82348e-06
11482	Acvrl1	0.726684	5.91688	28.9339	3.0559e-05	0.000591912
11496	Adam22	0.8473	2.06498	5.89874	0.0246236	0.0878514
11501	Adam8	2.31369	4.15954	13.0809	0.00334233	0.0205645
11502	Adam9	0.239861	7.03351	7.56409	0.0122803	0.0530474
11504	Adamts1	1.07907	2.76756	11.8191	0.00270774	0.0175989
231821	Adap1	1.3118	5.52506	59.6129	3.77445e-07	2.64566e-05
56417	Adar	0.253915	6.49708	8.66087	0.00799743	0.0390094
268822	Adck5	0.501755	3.08754	6.51012	0.0189432	0.0723238
11513	Adcy7	0.327069	7.90378	10.239	0.00446531	0.0253587
14388	Gab1	-0.95386	6.19455	83.8576	1.26853e-08	2.49945e-06
72674	Adipor1	0.522575	8.09704	21.755	0.000146487	0.00196042
11539	Adora1	0.92103	1.99735	10.2688	0.00441805	0.0251724
11565	Adssl1	1.57547	5.66115	190.976	9.58727e-12	1.52042e-08
17356	Afdn	1.54968	4.67423	179.514	1.68749e-11	2.37879e-08
69597	Afg3l2	0.309218	5.62102	13.7526	0.00137473	0.0105194
11593	Aga	0.303177	5.39174	9.12137	0.00672019	0.0341719
347722	Agap1	0.567605	4.25762	15.9817	0.000698097	0.00649992
231801	Agfg2	0.369552	4.41706	10.366	0.0042676	0.0246553
55979	Agpat1	0.287764	6.62902	10.8703	0.00357274	0.021636
67512	Agpat2	0.421031	4.5628	7.0202	0.0153157	0.0624991
73847	Fam110a	-1.02195	5.42551	79.3619	1.98992e-08	3.37587e-06
68262	Agpat4	1.05155	3.39009	15.4039	0.000920857	0.00788853
67269	Agtpbp1	0.568175	3.82647	14.5689	0.00106659	0.00879262
13618	Ednrb	-2.64157	2.49285	78.3224	2.21473e-08	3.64913e-06
269378	Ahcy	0.437815	4.8423	12.8927	0.00180966	0.0129275
100041194	Ahnak2	4.34045	1.22377	58.7758	6.1022e-07	3.5758e-05
106672	AI413582	0.667014	4.41666	13.6836	0.00143283	0.0108592
229694	AI504432	1.43677	3.32663	52.8032	4.74774e-07	3.0732e-05
11629	Aif1	0.21913	8.57586	6.57693	0.0184173	0.0709781
70839	P2ry12	-1.01209	11.5022	76.3089	2.75487e-08	4.21097e-06
71361	Aifm2	1.49333	1.00234	9.1436	0.00666454	0.0340003
13722	Aimp1	0.552989	4.93923	16.9962	0.000520682	0.00520559
11632	Aip	0.334606	6.72411	13.5654	0.00145849	0.0110182
11637	Ak2	0.288359	5.49741	7.60397	0.0120857	0.0523852
11639	Ak4	2.72973	1.63782	30.2657	2.13514e-05	0.000446268
11640	Akap1	0.567075	4.43379	9.35728	0.00631308	0.0326684
238276	Akap5	0.968366	2.97155	14.5004	0.00108927	0.00894469
58810	Akr1a1	0.644247	9.40037	50.1163	6.97533e-07	3.84765e-05
56043	Akr1e1	0.368684	3.68362	6.0861	0.0227014	0.0828335
23797	Akt3	0.565059	4.66147	12.9922	0.00175227	0.0125812
11655	Alas1	0.677785	6.32166	54.4898	3.75659e-07	2.64566e-05
11658	Alcam	3.04393	3.34245	38.5862	2.12661e-05	0.000446268
69748	Aldh16a1	0.34105	5.85951	13.5507	0.0014653	0.0110524
12452	Ccng2	-0.729879	7.12333	72.4756	4.13454e-08	5.40772e-06
72535	Aldh1b1	2.1649	1.89775	27.5029	3.83263e-05	0.000702667
107747	Aldh1l1	2.16396	2.29921	28.7165	3.27372e-05	0.000620831
11669	Aldh2	0.615184	7.25381	21.4262	0.000201118	0.00252382
67689	Aldh3b1	0.455242	5.25248	18.8461	0.000311793	0.00356371
53945	Slc40a1	-0.870941	7.63142	70.529	5.13518e-08	6.38726e-06
11674	Aldoa	1.08035	9.69211	110.402	1.25615e-09	4.98023e-07
353204	Aldoart1	0.862133	3.9434	29.0291	2.76241e-05	0.000545899
68526	Gpr155	-0.826918	7.873	69.1171	6.0273e-08	7.28015e-06
231642	Alkbh2	1.477	2.36115	36.7611	6.09752e-06	0.000175816
11689	Alox5	0.631946	6.28168	21.0802	0.00020407	0.00255078
71481	Alpk1	0.984775	2.86481	24.216	8.06738e-05	0.00122283
245847	Amdhd2	1.06897	5.04729	92.2038	5.78081e-09	1.43806e-06
75723	Amotl1	0.805751	5.87485	34.6421	9.88346e-06	0.00025538
66156	Anapc11	0.559347	5.91366	25.7775	5.62508e-05	0.000943584
69010	Anapc13	0.294755	5.46436	9.33719	0.00620107	0.0323752
75430	Anapc15	0.588327	2.95002	8.42765	0.00874573	0.0415103
59008	Anapc5	0.33239	6.98045	20.983	0.000178001	0.00228342
11732	Ank	0.965582	7.11856	47.9746	1.85282e-06	7.23669e-05
268445	Ankrd13b	0.89669	2.80226	16.9353	0.000529789	0.00526758
70615	Ankrd24	0.793075	1.74239	5.75871	0.0261801	0.0920075
67628	Anp32b	0.504294	7.06463	18.2579	0.000378275	0.00410186
16790	Anpep	2.32131	2.66268	17.9123	0.00075686	0.00688336
214917	Antkmt	0.34819	5.58762	9.99379	0.00487668	0.0271005
11744	Anxa11	0.444921	5.79404	8.24669	0.0100245	0.0459633
12306	Anxa2	2.35875	5.40357	19.72	0.000751067	0.00684048
11746	Anxa4	1.09824	5.64594	81.8386	1.54895e-08	2.88993e-06
52882	Rgs7bp	-2.71575	3.3367	74.511	1.07037e-07	1.09514e-05
11747	Anxa5	1.73446	6.99348	131.013	1.56654e-09	5.67202e-07
11750	Anxa7	0.334301	6.45496	14.169	0.00120675	0.00959514
71790	Anxa9	1.21863	0.645124	7.09739	0.0148378	0.0610817
27052	Aoah	1.23999	3.80927	10.652	0.00554062	0.0297351
11769	Ap1s1	0.360438	5.63792	11.4196	0.00295532	0.0187564
11771	Ap2a1	0.196354	6.66629	5.98788	0.0236871	0.0853502
232910	Ap2s1	0.336098	6.06321	9.26877	0.00636063	0.0328572
18750	Prkca	-0.736574	5.98412	62.2192	1.37062e-07	1.3166e-05
16197	Il7r	-0.946748	4.88109	62.163	1.38021e-07	1.3166e-05
11774	Ap3b1	0.280093	7.16745	7.60822	0.0120651	0.0523308
11777	Ap3s1	0.526546	3.73038	11.6876	0.00269782	0.0175614
53599	Cd164	-0.805035	10.0663	60.9958	1.5972e-07	1.48998e-05
11781	Ap4m1	0.451504	3.69591	8.27454	0.00927935	0.0434417
231855	Ap5z1	0.445634	4.25083	6.89926	0.0160995	0.0646404
11787	Apbb2	0.612341	4.54108	17.3872	0.000466131	0.00482366
68318	Aph1c	0.809117	2.34863	9.11349	0.00674003	0.0342454
11804	Aplp2	1.19092	8.27057	56.1528	1.12362e-06	5.33911e-05
11810	Apobec1	0.814914	5.42656	34.7616	8.82105e-06	0.000235582
216543	Cep68	-0.63291	6.80159	58.8042	2.1134e-07	1.87501e-05
80287	Apobec3	0.572371	5.9382	26.7007	4.57261e-05	0.000810233
171504	Apobr	0.563719	6.65418	31.1525	1.78216e-05	0.000387826
11812	Apoc1	3.89191	-0.110923	14.4905	0.00109258	0.00896604
11813	Apoc2	3.61144	1.97788	43.1538	3.07685e-06	0.000108133
11425	Apoc4	8.23788	0.41904	65.7246	1.9025e-07	1.71185e-05
11816	Apoe	2.50657	12.777	44.8717	1.76502e-05	0.000384756
72948	Tppp	-0.685115	6.85687	57.6451	2.45868e-07	2.06739e-05
11820	App	0.30944	9.28805	13.318	0.00157803	0.0116601
11821	Aprt	0.833648	4.78271	44.2474	1.70792e-06	6.92279e-05
69710	Arap1	0.169128	8.32321	6.27979	0.0208896	0.0778346
99371	Arfgef2	0.328172	5.78343	11.0856	0.00331522	0.0204374
78514	Arhgap10	1.36754	1.74989	8.31908	0.00937353	0.0436892
76117	Arhgap15	1.53007	3.35138	51.8054	5.46744e-07	3.40027e-05
231532	Arhgap24	0.436614	3.80146	7.93275	0.0106065	0.047973
15446	Hpgd	-0.825456	8.12493	56.7269	2.77635e-07	2.22934e-05
192662	Arhgdia	0.352628	9.91131	16.7748	0.000554673	0.00545331
11857	Arhgdib	0.345121	8.34253	18.2815	0.000363579	0.00399024
16801	Arhgef1	0.295574	7.43231	5.89831	0.0251863	0.0894565
219144	Arl11	0.7195	5.63613	56.5674	2.83602e-07	2.24879e-05
217151	Arl5c	1.34608	4.05974	36.8693	7.74757e-06	0.000212297
68724	Arl8a	0.188838	6.85113	6.06275	0.0229314	0.0833614
56443	Arpc1a	0.348665	6.40771	15.8298	0.000729992	0.00671117
210998	Fam91a1	-0.524843	8.79356	55.725	3.17539e-07	2.42688e-05
11867	Arpc1b	0.507974	8.95645	32.2637	1.42756e-05	0.000328106
56378	Arpc3	0.392997	7.42827	25.081	6.5959e-05	0.00106061
67771	Arpc5	0.236862	7.47973	8.51738	0.00844897	0.0404812
268903	Nrip1	-0.859124	6.18464	55.2647	3.37953e-07	2.50993e-05
11886	Asah1	0.210095	9.03739	7.57069	0.0122478	0.0529431
109900	Asl	0.424172	4.96296	16.3564	0.0006258	0.00598306
107626	Asmt	1.69584	2.23535	26.99	4.28898e-05	0.00077074
27053	Asns	2.03627	1.45646	10.4352	0.00468473	0.0262987
11898	Ass1	5.0833	4.89243	103.1	1.59606e-07	1.48998e-05
108888	Atad3a	0.329281	4.8855	6.8035	0.016752	0.0662714
11910	Atf3	1.94445	5.06895	130.897	4.15625e-10	2.25007e-07
107503	Atf5	1.04287	4.47524	22.9423	0.000154275	0.00203884
74244	Atg7	0.381089	5.56772	13.1814	0.00164865	0.0120625
11927	Atox1	0.65719	5.72068	36.6877	6.1793e-06	0.000177368
11982	Atp10a	2.06027	1.85651	17.0985	0.000570648	0.0055648
50770	Atp11a	0.354513	5.1333	9.93649	0.00497876	0.0275133
17118	Marcks	-0.612167	10.006	54.2902	3.86109e-07	2.67681e-05
170759	Atp13a1	0.197978	6.99433	6.85198	0.0164181	0.0653375
74772	Atp13a2	0.734682	7.9658	40.2189	3.58863e-06	0.000119186
11928	Atp1a1	0.546204	9.29758	22.4751	0.000124199	0.00172208
75415	Arhgap12	-0.669095	6.3254	54.1054	3.96063e-07	2.68709e-05
232975	Atp1a3	2.61305	6.9333	69.7964	1.52108e-06	6.54168e-05
50523	Lats2	-0.734426	5.99582	53.9963	4.02075e-07	2.69901e-05
67972	Atp2b1	0.212408	7.27743	6.36808	0.0201182	0.0757232
11946	Atp5a1	0.277059	9.09209	8.42338	0.00876016	0.0415633
11947	Atp5b	0.299492	9.12833	11.844	0.00255907	0.0169098
11949	Atp5c1	0.372487	6.61491	16.7369	0.000560723	0.00548489
67126	Atp5e	0.656692	5.94748	18.0276	0.000489044	0.00498353
67942	Atp5g2	0.650394	7.18704	21.9644	0.000188608	0.00240474
228033	Atp5g3	0.311032	6.0588	9.68492	0.00545585	0.0293422
71679	Atp5h	0.499263	6.27967	26.5394	4.73967e-05	0.000837495
11957	Atp5j	0.419505	6.0824	16.7673	0.000555858	0.00545834
57423	Atp5j2	0.548366	5.92556	32.0675	1.48406e-05	0.000339249
11958	Atp5k	0.613743	4.15578	12.7911	0.00187042	0.0132496
27425	Atp5l	0.79182	5.56183	45.5284	1.39498e-06	6.1452e-05
224860	Plcl2	-0.603903	7.37604	52.2416	5.13909e-07	3.2277e-05
66477	Atp5md	0.460766	3.96182	10.1345	0.00463569	0.0260696
70257	Atp5mpl	0.499924	4.25722	11.0836	0.00331748	0.0204414
28080	Atp5o	0.562325	5.91304	19.1353	0.000288461	0.00335445
54411	Atp6ap1	0.347695	8.9357	11.4173	0.00295765	0.0187618
114143	Atp6v0b	0.45949	7.7521	31.8318	1.55521e-05	0.000351709
11984	Atp6v0c	0.742025	9.02151	32.0387	2.01913e-05	0.000430532
242341	Atp6v0d2	4.66152	1.81895	30.5416	5.04798e-05	0.000880931
210789	Tbc1d4	-1.00726	4.32476	51.2407	5.92743e-07	3.5758e-05
11974	Atp6v0e	0.560528	6.60824	29.7544	2.37316e-05	0.000479753
11964	Atp6v1a	0.488234	6.95941	26.1649	5.15407e-05	0.00089449
12398	Cbfa2t3	-0.720564	5.85871	51.1243	6.02738e-07	3.5758e-05
11966	Atp6v1b2	0.339078	7.29176	10.1481	0.00461318	0.0259891
66335	Atp6v1c1	0.333938	7.2756	28.8711	2.85626e-05	0.000559596
73834	Atp6v1d	0.253099	5.97643	6.2752	0.0209307	0.0778959
66144	Atp6v1f	0.640442	6.55089	39.8713	3.52321e-06	0.000118565
66290	Atp6v1g1	0.529221	6.43499	47.8797	9.72085e-07	4.96981e-05
11980	Atp8a1	0.480814	7.73058	29.0566	2.74644e-05	0.000545292
11983	Atpif1	0.466544	5.5168	27.1	4.18628e-05	0.000757358
226255	Atrnl1	1.17778	3.22124	21.7233	0.000149484	0.00199004
54138	Atxn10	0.226571	6.91545	5.77256	0.0260213	0.091593
11993	Aup1	0.262052	7.5761	14.0608	0.00124811	0.00987203
66077	Aurkaip1	0.544811	4.93883	21.052	0.000174901	0.00225527
69534	Avpi1	1.35781	0.815954	7.49362	0.0126328	0.0541642
107350	AW112010	1.10876	3.69398	25.1665	6.56248e-05	0.0010588
26362	Axl	2.90769	8.68089	82.4343	6.38299e-07	3.64779e-05
12010	B2m	0.728569	11.0975	43.381	1.96311e-06	7.57581e-05
227327	B3gnt7	1.83964	2.902	40.9528	2.9314e-06	0.000103885
320148	B430306N03Rik	1.18674	4.33953	47.6189	1.01116e-06	5.03084e-05
67374	Jam2	-0.802936	6.72048	49.5541	7.57437e-07	4.16e-05
14421	B4galnt1	0.899253	6.41296	51.4718	6.33933e-07	3.64342e-05
12017	Bag1	0.392856	7.44351	18.5769	0.00033539	0.0037689
108100	Baiap2	0.909915	3.01289	13.3685	0.00155276	0.0115339
207495	Baiap2l2	3.45936	0.308698	25.9835	5.36891e-05	0.000917997
12018	Bak1	0.42787	5.79813	13.8785	0.00132133	0.0102115
68010	Bambi	1.3433	1.40619	10.5477	0.00400139	0.0234742
75691	Anks6	-0.85982	4.48394	48.7075	8.5861e-07	4.56104e-05
23825	Banf1	0.427928	4.91478	12.5441	0.00202771	0.01412
234776	Atmin	-0.536812	6.47449	48.6542	8.65463e-07	4.56104e-05
53314	Batf	0.908742	2.50263	11.5199	0.00285593	0.0182443
12028	Bax	0.58294	5.61277	33.4532	1.13179e-05	0.000277201
21844	Tiam1	-1.1603	4.50525	48.357	9.04773e-07	4.72381e-05
67378	Bbs2	0.600014	3.04493	8.25951	0.00933366	0.0436155
56807	Scamp5	-0.447101	7.74371	48.1863	9.2823e-07	4.80672e-05
79555	BC005537	0.181196	7.2242	5.60153	0.0280607	0.0966002
227707	BC005624	0.426524	6.05342	17.3597	0.000469759	0.00484146
29815	Bcar3	2.78189	1.84679	38.7205	4.30092e-06	0.000136074
12036	Bcat2	0.561739	4.79235	23.1725	0.000103434	0.00147778
54613	St3gal6	-0.596383	7.81604	47.8306	9.79311e-07	4.96981e-05
12041	Bckdk	0.317255	5.80831	14.3003	0.0011586	0.00930918
16170	Il16	-0.6275	7.20636	47.7455	9.91986e-07	4.98332e-05
12043	Bcl2	1.23371	3.31447	19.5884	0.000299618	0.00345883
12044	Bcl2a1a	1.14909	3.8457	35.0567	8.34593e-06	0.000225287
12045	Bcl2a1b	0.850031	5.48904	35.9176	7.11346e-06	0.000199665
17132	Maf	-0.695064	8.41904	47.5772	1.01759e-06	5.04301e-05
12047	Bcl2a1d	1.25882	5.41086	70.8126	5.48014e-08	6.75016e-06
12048	Bcl2l1	0.357028	6.63675	10.136	0.00463332	0.0260678
11881	Arsb	-0.663434	9.6754	47.2661	1.06683e-06	5.22476e-05
12050	Bcl2l2	0.856108	3.61507	18.0311	0.000389523	0.00420944
12051	Bcl3	1.55602	3.19963	21.6971	0.00021862	0.00270071
12053	Bcl6	0.569272	4.02808	8.47781	0.00857843	0.0409147
56208	Becn1	0.339005	6.59295	17.1527	0.000498052	0.00505099
12070	Bex3	1.11652	3.30993	33.6124	1.09762e-05	0.000273877
20893	Bhlhe40	2.86109	3.44123	75.3674	1.03636e-07	1.07363e-05
79362	Bhlhe41	0.440346	6.7154	8.49475	0.00958405	0.0444798
109778	Blvra	0.259536	4.70676	6.27633	0.0209205	0.077881
233016	Blvrb	0.573924	5.15216	23.4181	9.75015e-05	0.00140568
232879	Zbtb45	-0.633965	4.74793	46.7981	1.14594e-06	5.40465e-05
12176	Bnip3	0.496101	5.4134	14.7153	0.00101987	0.00851254
66162	Bola2	0.994774	4.53419	43.9381	1.79458e-06	7.11495e-05
78653	Bola3	0.718187	2.81774	11.5065	0.002869	0.0183186
99633	Adgrl2	-0.859269	4.63441	46.3979	1.21871e-06	5.66365e-05
55950	Bri3	0.537738	6.81977	33.76	1.06694e-05	0.000269109
76809	Bri3bp	0.625163	4.80024	20.441	0.000204578	0.0025546
101314	Brk1	0.255539	7.69327	9.89587	0.00505256	0.0277858
12215	Bsg	0.322789	8.97995	17.6617	0.00043161	0.00455182
69550	Bst2	0.686624	6.50277	19.9784	0.000326165	0.00370462
218490	Btf3	0.468629	7.56436	31.0817	1.80784e-05	0.000392017
620078	C130026I21Rik	2.06353	1.94321	34.7058	8.91424e-06	0.000237096
12259	C1qa	0.589411	12.7699	42.9844	2.0937e-06	7.96153e-05
12260	C1qb	0.546737	11.6708	44.6965	1.59019e-06	6.74741e-05
12261	C1qbp	0.286746	5.81335	8.0901	0.00997089	0.0457838
17388	Mmp15	-1.63347	3.05095	45.7588	1.34569e-06	6.01152e-05
232406	BC035044	-0.776229	5.75431	45.7168	1.35453e-06	6.02979e-05
12262	C1qc	0.380236	12.396	23.0623	0.000106223	0.00151422
12266	C3	4.52539	7.12045	127.589	6.13996e-08	7.28015e-06
12267	C3ar1	0.530536	7.86415	17.0087	0.000602004	0.00580367
97130	C77080	2.53093	1.18956	18.908	0.00030663	0.00351318
606736	C920009B18Rik	2.07782	1.27343	17.674	0.000430127	0.00453995
381356	Cacfd1	0.609024	3.56888	10.9393	0.0034879	0.021193
12286	Cacna1a	1.44546	4.22741	36.5055	1.18005e-05	0.000286805
12289	Cacna1d	0.449401	5.42169	11.0434	0.00336405	0.0206564
12292	Cacna1s	1.45769	2.91103	40.0381	3.42392e-06	0.000116692
54725	Cadm1	0.541333	7.29955	46.8254	1.14115e-06	5.40215e-05
227541	Camk1d	0.234006	7.5748	8.00341	0.0103156	0.0469774
207278	Fchsd2	-0.682616	6.83543	44.8369	1.55524e-06	6.64356e-05
12796	Camp	3.28731	3.82126	17.9242	0.00107805	0.0088698
12332	Capg	2.13632	6.93377	155.891	9.23208e-10	4.03888e-07
12774	Ccr5	-0.62197	8.9199	44.6405	1.60437e-06	6.76272e-05
12333	Capn1	1.04122	4.87708	15.8677	0.00120688	0.00959514
12337	Capn5	1.13507	0.894656	5.91521	0.0244475	0.087395
12336	Capns1	0.492071	8.02937	25.0476	6.64682e-05	0.0010661
68480	Card19	0.381231	4.98732	10.9936	0.00342268	0.0209573
140742	Sesn1	-0.793546	6.817	45.1633	1.62578e-06	6.76272e-05
12362	Casp1	0.345264	4.85899	6.05974	0.0229614	0.0834223
12363	Casp4	0.685029	3.7052	15.8629	0.00072292	0.00666765
12380	Cast	0.449173	5.07059	10.0399	0.00479624	0.0267472
433693	Akirin2	-0.72333	6.97201	44.2934	1.69544e-06	6.90557e-05
71962	Castor1	1.05362	3.61881	35.6833	7.42776e-06	0.000205755
234582	Ccdc102a	0.633955	3.12143	13.5965	0.00144418	0.0109387
78255	Ralgps2	-0.874555	5.30369	44.2831	1.69823e-06	6.90557e-05
234388	Ccdc124	0.254973	5.77133	7.02445	0.0152889	0.0624378
68394	Ccdc163	0.867727	2.48143	13.7458	0.00137764	0.010529
108673	Ccdc86	0.371283	4.62903	8.497	0.00851537	0.0407216
68339	Ccdc88c	1.79826	1.70254	11.9194	0.00260969	0.0171372
243846	Ccdc9	0.293086	5.41676	5.786	0.0258682	0.0912399
74211	1700017B05Rik	-0.520795	8.27342	44.0358	1.76669e-06	7.04116e-05
629378	Dact3	-1.2443	3.05928	44.0227	1.77042e-06	7.04116e-05
240084	Cchcr1	0.898297	1.80696	9.29063	0.00630918	0.0326684
20293	Ccl12	1.14718	4.46794	17.1538	0.000837049	0.00742632
20302	Ccl3	2.80933	4.92044	146.281	1.05803e-09	4.33005e-07
236920	Stard8	-0.777824	6.01618	43.805	1.83335e-06	7.20115e-05
20303	Ccl4	2.40161	3.95278	100.302	5.05112e-09	1.28924e-06
20305	Ccl6	0.601263	7.52938	33.9461	1.0296e-05	0.000261251
56218	Patz1	-0.612432	5.30293	43.6891	1.86788e-06	7.26924e-05
54199	Ccrl2	0.89594	3.55149	21.3758	0.000161123	0.00210956
12461	Cct2	0.387453	7.33183	17.4909	0.000452747	0.00471055
12464	Cct4	0.371723	7.41665	14.046	0.0012539	0.00991163
12465	Cct5	0.375095	7.42059	12.3255	0.00217917	0.0150011
12468	Cct7	0.249643	7.45537	7.55132	0.0123434	0.0532473
12475	Cd14	0.306477	8.49095	8.1196	0.00985652	0.0453572
68891	Cd177	3.00003	4.59142	9.86979	0.00835025	0.0402395
12481	Cd2	3.25541	-0.529309	8.53341	0.00839714	0.0403387
210973	Kbtbd2	-0.628209	5.93197	42.9594	2.10224e-06	7.96153e-05
239849	Cd200r4	2.85194	1.84788	35.9541	7.35183e-06	0.000205195
12483	Cd22	2.58624	6.34114	298.722	5.36855e-13	2.27036e-09
18106	Cd244a	2.17375	2.61227	26.1797	7.94788e-05	0.00120905
140497	Cd300c2	0.60276	7.68905	61.8879	1.42826e-07	1.35226e-05
217304	Cd300lb	1.87517	4.2446	13.6536	0.0027894	0.0179485
100043123	Cd300ld4	1.33193	4.63557	37.4052	1.07299e-05	0.000269533
100043125	Cd300ld5	1.52498	2.29207	16.2218	0.000682141	0.00640587
246746	Cd300lf	2.45466	3.13448	34.0444	2.85777e-05	0.000559596
12490	Cd34	0.566584	8.79684	42.4268	2.29373e-06	8.51673e-05
12505	Cd44	2.11722	4.90202	14.3238	0.00246718	0.0164656
12506	Cd48	0.887228	6.11772	65.8502	8.82005e-08	9.48305e-06
72183	Snx6	-0.433391	6.80534	42.0728	2.43161e-06	8.89044e-05
21898	Tlr4	-0.572697	6.12778	41.8045	2.54217e-06	9.22724e-05
331004	Slc9a9	-0.543069	7.93058	41.803	2.54278e-06	9.22724e-05
12507	Cd5	2.10219	1.15342	22.9113	0.000110183	0.00156015
23833	Cd52	1.87929	6.96115	62.585	1.76562e-06	7.04116e-05
12512	Cd63	1.58484	9.14486	178.001	1.95127e-11	2.47557e-08
12514	Cd68	0.573214	9.67631	39.9785	3.45901e-06	0.000117338
12515	Cd69	1.78465	0.645206	5.65763	0.0280721	0.0966002
12517	Cd72	2.81466	5.14409	153.945	8.54003e-10	3.86955e-07
12518	Cd79a	3.24985	0.0602545	8.14134	0.0107373	0.0483407
12520	Cd81	0.218614	10.6602	7.11719	0.0147178	0.0607434
12521	Cd82	0.184989	8.31008	7.42166	0.0130044	0.0553274
12522	Cd83	0.968345	7.21943	94.6474	4.64414e-09	1.25362e-06
12523	Cd84	0.326961	8.5607	18.3863	0.00035329	0.00391402
12525	Cd8a	3.32101	-0.2198	13.9372	0.00129727	0.0101345
12527	Cd9	0.640847	9.73919	47.2879	1.0633e-06	5.22476e-05
12539	Cdc37	0.363804	7.94438	20.4788	0.000202591	0.00253979
68545	Ecscr	-0.68175	6.90992	40.3573	3.24239e-06	0.000113012
240505	Cdc42bpg	0.826281	1.84065	5.73244	0.0264843	0.0926657
60322	Chst7	-0.686737	6.61854	40.2776	3.28669e-06	0.00011393
260409	Cdc42ep3	0.406486	3.43099	6.25066	0.0211515	0.0784874
22295	Cdh23	0.424835	6.70904	15.8882	0.000717554	0.00663528
12370	Casp8	-0.465419	6.91427	40.1457	3.3615e-06	0.000115575
12537	Cdk11b	0.30982	5.9632	5.56086	0.0287754	0.0984026
18557	Cdk18	2.13303	3.03439	54.6323	4.09496e-07	2.73436e-05
12575	Cdkn1a	0.857081	4.55043	13.5278	0.00195973	0.013762
12578	Cdkn2a	4.05977	1.93253	87.759	8.71832e-09	1.90706e-06
12581	Cdkn2d	0.867462	3.10123	9.03724	0.00724492	0.0361875
212627	Prpsap2	-0.660576	6.55889	39.9234	3.49185e-06	0.000118136
110829	Lims1	-0.556658	7.69703	39.8808	3.51747e-06	0.000118565
12583	Cdo1	4.25483	0.814867	33.5865	1.10311e-05	0.000273877
110794	Cebpe	1.80309	0.495263	5.60953	0.0283265	0.0972608
12227	Btg2	-0.627301	6.88801	39.7987	3.56736e-06	0.000119186
12616	Cenpb	0.59485	7.57102	32.8117	1.2819e-05	0.000303989
20892	Cenpx	0.556973	4.41771	20.6064	0.000196033	0.0024743
67260	Cers4	1.38193	2.59678	34.0928	1.00119e-05	0.00025628
71949	Cers5	0.301987	5.2076	6.4749	0.0192272	0.0730586
241447	Cers6	0.598504	4.11741	11.1871	0.00320095	0.0199953
216618	Cfap36	0.305912	3.64394	5.59948	0.0280862	0.0966097
67884	Cfap410	0.587687	3.90672	11.6418	0.00273996	0.0177086
23837	Cfdp1	0.234761	5.41043	6.76378	0.0170313	0.0671044
12631	Cfl1	0.242616	9.87853	9.97325	0.004913	0.0272427
12642	Ch25h	4.86605	3.58658	96.3167	8.61905e-08	9.42672e-06
67393	Cxxc5	-0.443229	7.65954	39.347	3.85641e-06	0.000125452
66121	Chchd1	0.44813	3.55524	8.09595	0.00994807	0.0456955
14004	Chchd2	0.401925	6.98163	15.778	0.000741238	0.00678996
66170	Chchd5	0.451576	3.57303	11.2843	0.00309562	0.0195199
66098	Chchd6	0.585588	2.54318	7.0634	0.0150461	0.0617167
19735	Rgs2	-0.551249	8.3082	39.1341	4.00153e-06	0.000128525
216848	Chd3	0.844198	5.01869	8.56681	0.0109921	0.0490685
107932	Chd4	0.297905	8.6212	9.70776	0.0054105	0.0291725
68038	Chid1	0.28159	4.9626	5.55531	0.0286423	0.0981326
12655	Chil3	3.5673	5.30747	11.8433	0.00477706	0.0266872
234852	Chmp1a	0.23152	6.80768	9.02623	0.00696423	0.0351733
68953	Chmp2a	0.275702	6.20752	12.3273	0.00217789	0.0150005
75608	Chmp4b	0.309041	7.76511	14.3514	0.00114045	0.00922762
74241	Chpf	0.990993	1.66524	10.0211	0.0048288	0.0268933
13641	Efnb1	-0.826478	5.87079	39.0908	4.38694e-06	0.000137765
74191	P2ry13	-0.645558	10.32	38.5081	4.46417e-06	0.000139844
68682	Slc44a2	-0.513868	8.36039	38.4941	4.47518e-06	0.000139844
93696	Chrac1	0.436236	4.83197	14.2079	0.00119226	0.00951936
76969	Chst1	0.966944	6.43275	31.4506	3.79423e-05	0.000696635
107375	Slc25a45	-0.4816	6.31764	38.3262	4.6094e-06	0.000142491
98388	Chst10	0.605459	2.30453	6.47163	0.0192537	0.0731354
58250	Chst11	0.676004	6.50917	54.0466	3.99288e-07	2.69456e-05
54371	Chst2	3.48311	6.13798	319.518	2.6991e-12	5.42582e-09
53374	Chst3	2.77356	0.812016	23.4735	9.6217e-05	0.00139663
68250	Ciao2a	0.36182	5.43058	7.31005	0.0136051	0.0572015
71722	Cic	0.36443	8.36118	11.5793	0.00279876	0.0179654
217149	Cisd3	0.718518	3.13193	14.1419	0.00121699	0.00965665
26373	Clcn7	0.398183	6.91732	17.8085	0.000414315	0.00442079
53791	Tlr5	-0.706748	4.71958	37.7619	5.09407e-06	0.000154614
26456	Sema4g	-0.730488	5.55386	37.7135	5.13818e-06	0.00015558
243653	Clec1a	2.20165	2.1816	31.6449	1.61431e-05	0.000360576
56644	Clec7a	3.02465	7.51015	133.778	2.37484e-08	3.82348e-06
114584	Clic1	0.197972	8.11188	10.0083	0.00485119	0.0269943
17240	Mdfi	-1.37127	3.92512	39.1075	5.19457e-06	0.0001558
29876	Clic4	1.77177	5.83721	43.5535	1.30631e-05	0.000307481
18576	Pde3b	-0.561889	9.20235	37.4345	5.40071e-06	0.000161221
12752	Cln3	0.256658	6.28337	6.58685	0.0183406	0.0708033
269951	Idh2	-0.528932	7.00624	37.3715	5.46209e-06	0.000161945
76524	Cln6	0.477824	4.94195	13.1694	0.00165501	0.0120889
56458	Foxo1	-0.68883	4.9776	37.3268	5.50599e-06	0.000162831
218335	Clptm1l	0.190243	7.63666	6.66616	0.0177403	0.0689977
12757	Clta	0.300917	9.28924	15.2043	0.000879419	0.00763677
74325	Cltb	0.232633	6.07515	5.51361	0.0291788	0.0994604
74148	Cluh	0.401795	5.77044	15.6275	0.00077501	0.00698831
69634	Clybl	0.847789	1.90265	6.86573	0.0163246	0.0651594
80913	Pum2	-0.4772	7.65645	36.9992	5.84049e-06	0.000170341
12764	Cmas	0.45022	5.45721	20.7491	0.000188975	0.00240474
66939	Aagab	-0.477757	7.08627	36.9589	5.88315e-06	0.0001708
67899	Cmc1	0.553457	3.14764	7.86421	0.0108973	0.0487497
622675	Zfp827	-1.00629	3.19457	36.8177	6.03526e-06	0.000174418
74440	Cmip	0.275462	7.30884	8.85405	0.00743135	0.0368864
22169	Cmpk2	1.33402	3.2541	6.07794	0.028046	0.0966002
68119	Cmtm3	0.184523	6.99349	6.05005	0.0230577	0.0837454
74157	Cmtr1	0.300581	6.46276	8.79092	0.00761129	0.037578
66054	Cndp2	0.470576	8.6767	24.5305	7.49421e-05	0.0011595
66455	Cnpy4	0.368561	4.79778	6.26192	0.0210498	0.0782476
12802	Cnr2	0.708105	5.26978	25.0994	6.56794e-05	0.0010588
12835	Col6a3	1.2927	6.74017	95.8586	7.19073e-09	1.62909e-06
140792	Colec12	1.05635	4.22777	7.4141	0.0170157	0.0670637
66199	Commd4	0.437114	4.59735	10.9663	0.00345523	0.0210609
56485	Slc2a5	-0.551512	9.73712	36.0871	6.89529e-06	0.000194401
76501	Commd9	0.366042	4.94775	8.66088	0.0079974	0.0390094
12845	Comp	1.37122	1.39316	10.0875	0.00471466	0.0264317
59042	Cope	0.376373	6.58892	21.6061	0.000152052	0.00201787
54161	Copg1	0.179806	6.77966	5.65936	0.0273517	0.0949413
66915	Cops9	0.831969	5.09309	44.2867	1.69724e-06	6.90557e-05
12850	Coq7	0.675098	2.93736	8.78025	0.00764218	0.0376822
12721	Coro1a	0.213479	9.44276	5.69931	0.0268735	0.0936147
23790	Coro1c	0.859678	6.74281	82.0263	1.52019e-08	2.87861e-06
78885	Coro7	0.3313	6.39728	15.2141	0.000876833	0.00762989
72042	Cotl1	0.620471	9.82891	50.3364	6.75511e-07	3.80898e-05
66272	Cox16	0.377204	3.71776	5.515	0.0291607	0.0994362
12856	Cox17	0.589382	4.76938	17.5559	0.000444573	0.00465371
12857	Cox4i1	0.855884	8.3637	32.6662	2.5703e-05	0.000514345
12858	Cox5a	0.348792	5.08351	7.64061	0.01191	0.0518176
56376	Pdlim5	-0.554389	5.96517	35.3921	7.83979e-06	0.0002139
12859	Cox5b	0.370975	5.77056	13.8938	0.00131504	0.010207
12861	Cox6a1	0.612892	6.87014	36.2747	6.66224e-06	0.000188249
73699	Ppp2r1b	-0.599749	6.30281	35.1042	8.27209e-06	0.00022385
12862	Cox6a2	2.97473	2.57201	59.3877	2.48806e-07	2.06739e-05
110323	Cox6b1	0.673338	6.26467	37.2531	5.57936e-06	0.000164617
12864	Cox6c	0.65192	5.64903	28.3715	3.17679e-05	0.000606988
12866	Cox7a2	0.71057	2.82261	10.4988	0.00407106	0.0237797
211922	Dennd6a	-0.517395	5.97348	34.8272	8.71296e-06	0.000233702
67122	Nrarp	-1.81064	3.46025	38.2772	8.75115e-06	0.000234232
20463	Cox7a2l	0.629519	8.2399	35.6137	7.52398e-06	0.000207967
108115	Slco4a1	-0.906383	5.53386	36.021	8.83875e-06	0.000235582
66142	Cox7b	0.413785	4.744	7.49002	0.0126511	0.0542244
12867	Cox7c	0.691333	5.71708	41.132	2.84433e-06	0.000101365
30928	Zbtb18	-0.431129	7.43279	34.5944	9.10331e-06	0.00024101
12868	Cox8a	0.783529	6.72375	37.7585	6.23531e-06	0.000178125
108797	Mex3b	-0.94377	4.27501	34.5746	9.13746e-06	0.000241012
19317	Qk	-0.443191	9.60018	34.4356	9.38074e-06	0.000246916
12874	Cpd	1.07772	7.46949	58.1849	5.56564e-07	3.42377e-05
12877	Cpeb1	3.77766	2.32744	74.3928	4.28493e-08	5.54723e-06
231207	Cpeb2	0.419661	5.86117	16.3267	0.000631211	0.00602119
66330	1700020L24Rik	-1.80266	2.50095	34.2612	9.69626e-06	0.00025312
239667	Dip2b	-0.518123	7.2313	34.241	9.73351e-06	0.000253408
94230	Cpsf1	0.238533	6.27054	6.78217	0.0169013	0.0667582
26377	Dapp1	-0.598653	6.7425	34.2156	9.78046e-06	0.000253752
26427	Creb3l1	1.02085	1.97298	13.5643	0.00145902	0.0110182
263764	Creg2	2.87548	1.78348	54.1667	3.9273e-07	2.68709e-05
65256	Asb2	-0.662463	6.35165	34.1255	9.94964e-06	0.000256246
12925	Crip1	2.1357	3.65444	19.1848	0.00068998	0.00645559
209760	Tmc7	-0.976039	4.33682	34.1108	9.97757e-06	0.000256246
57914	Crlf2	1.31124	7.97144	51.9991	2.8139e-06	0.000100585
195522	Zfp691	-0.684537	5.71827	34.0889	1.00193e-05	0.00025628
19309	Pygm	-1.60495	2.45242	34.0557	1.00828e-05	0.000257386
230872	Crocc	0.606813	3.79206	11.6493	0.00273301	0.0176907
56693	Crtap	0.509749	4.86156	16.4938	0.000601382	0.00580208
226527	Cryzl2	0.300373	4.47929	5.83301	0.0253409	0.0898547
23871	Ets1	-0.602428	7.3784	33.9334	1.03211e-05	0.000261364
12974	Cs	0.245253	7.15619	6.08347	0.0227272	0.0829039
12977	Csf1	2.38284	6.46001	144.489	3.07424e-09	9.9428e-07
12982	Csf2ra	1.59172	6.91372	109.249	6.55746e-09	1.54064e-06
12983	Csf2rb	0.648944	7.00869	35.0189	8.40515e-06	0.000226212
12984	Csf2rb2	0.623184	6.66831	33.0698	1.21901e-05	0.000293463
12986	Csf3r	0.417774	8.88052	18.6954	0.00032477	0.00369638
121021	Cspg4	4.74242	4.82808	50.7556	1.01458e-05	0.000258473
13011	Cst7	4.10742	6.36103	132.918	3.8019e-08	5.13135e-06
13014	Cstb	1.35514	5.13398	69.7048	7.0933e-08	8.03506e-06
67181	Ctdnep1	0.271232	6.99394	7.52677	0.0124656	0.0536286
13025	Ctla2b	1.21834	3.72756	36.7044	6.16053e-06	0.000177231
12385	Ctnna1	0.300039	7.14046	9.626	0.00557478	0.0298679
19025	Ctsa	0.420456	10.4151	32.0233	1.49711e-05	0.000341002
13030	Ctsb	0.792387	12.2381	75.6397	2.93514e-08	4.33899e-06
13033	Ctsd	0.543332	14.2038	37.6902	5.15953e-06	0.0001558
13034	Ctse	3.00229	3.56896	156.117	5.96713e-11	6.30875e-08
13036	Ctsh	0.709855	9.34295	78.6049	2.151e-08	3.59075e-06
13039	Ctsl	0.524664	10.3905	33.4712	1.12787e-05	0.000276775
13040	Ctss	0.31029	13.0831	14.8676	0.000973619	0.00822938
64138	Ctsz	0.900819	11.1334	107.342	1.59853e-09	5.67202e-07
67116	Cuedc2	0.298197	6.32117	16.8206	0.000547448	0.0054084
18718	Pip4k2a	-0.398144	9.03511	33.2175	1.18457e-05	0.000287354
13047	Cux1	0.497683	7.35143	31.3618	1.70857e-05	0.000375678
55985	Cxcl13	3.18945	2.75058	10.3414	0.00702033	0.035288
80288	Bcl9l	-0.580846	6.60201	33.1333	1.20408e-05	0.000290421
57266	Cxcl14	4.63233	4.18879	87.1807	2.99139e-07	2.34143e-05
66102	Cxcl16	1.70871	7.17968	100.79	2.59037e-08	4.00781e-06
80891	Fcrls	-0.476506	11.6653	33.0244	1.22982e-05	0.000294623
12767	Cxcr4	1.41506	4.17124	8.67568	0.0115003	0.0505912
80901	Cxcr6	2.67405	-0.852356	7.011	0.0153738	0.0626501
20621	Snn	-0.492261	8.47394	32.9812	1.2402e-05	0.00029576
72017	Cyb5r1	0.785756	5.87188	51.621	5.61318e-07	3.42377e-05
109754	Cyb5r3	0.521916	7.09038	22.6162	0.000118397	0.00165612
13057	Cyba	0.874806	9.05148	96.5654	3.9237e-09	1.13136e-06
237847	Rtn4rl1	-0.549024	7.80244	32.7907	1.28716e-05	0.000304542
13058	Cybb	2.27379	7.50383	46.6778	1.42135e-05	0.000327273
27057	Ncoa4	-0.446366	7.73468	32.7152	1.30631e-05	0.000307481
66445	Cyc1	0.257375	6.20871	5.63089	0.0276981	0.0959077
70101	Cyp4f16	1.01394	3.84531	16.0203	0.000843321	0.00745071
56353	Rybp	-0.5055	5.44927	32.6023	1.33552e-05	0.000313192
72054	Cyp4f18	2.16332	4.61617	33.4715	5.59958e-05	0.000943452
102294	Cyp4v3	0.270512	7.21456	15.8736	0.000720647	0.00665903
224454	Zdhhc14	-0.616356	5.32173	32.5535	1.34837e-05	0.000314463
13121	Cyp51	0.793104	4.40866	22.66	0.000117138	0.00164576
109361	D730005E14Rik	0.987061	2.13044	15.4809	0.000809552	0.00724826
242248	Bank1	-1.24585	5.53435	38.2507	1.36667e-05	0.000316981
140580	Elmo1	-0.501798	8.9296	32.4606	1.3732e-05	0.000317818
101966	D8Ertd738e	0.432699	5.74826	24.7537	7.11465e-05	0.00111712
100737	Dcun1d4	-0.7582	3.92875	32.3626	1.39997e-05	0.000322934
208846	Daam1	0.518028	4.6604	13.9712	0.00128354	0.0100689
13135	Dad1	0.399257	6.30217	18.9597	0.000302391	0.0034845
67789	Dalrd3	0.446646	4.0317	9.58642	0.0056563	0.03019
18754	Prkce	-0.758293	5.17701	32.1156	1.46998e-05	0.000336636
223453	Dap	0.388645	6.16582	15.4699	0.000812196	0.00726681
13167	Dbi	0.392937	4.34233	5.87055	0.0249283	0.0886892
52840	Dbndd2	0.496164	4.81277	12.6475	0.00196011	0.013762
75766	Dcstamp	7.55148	0.0498338	35.631	1.15705e-05	0.000281755
22761	Zfpm1	-0.652762	6.46228	31.8969	1.53517e-05	0.000348061
67880	Dcxr	0.550934	5.29114	24.4656	7.60863e-05	0.00117149
114874	Ddhd1	0.811611	3.45207	15.3501	0.000841781	0.00744228
70503	Ddo	5.06509	0.255356	40.6916	3.06358e-06	0.000107966
77006	Ddrgk1	0.378327	7.16816	19.9314	0.000233601	0.0028456
13202	Ddt	0.459929	3.62543	13.1466	0.00166717	0.012142
27225	Ddx24	0.210567	6.44434	6.97533	0.0156013	0.0632516
68278	Ddx39a	0.515838	4.38055	15.0833	0.000912061	0.00783949
103266	Tmem263	-1.10166	3.24033	31.6771	1.60393e-05	0.00035889
71990	Ddx54	0.227145	6.73214	9.51659	0.00580337	0.0307807
66329	Susd3	-0.575226	7.48467	31.5741	1.63731e-05	0.000364685
14676	Gna15	-0.397626	7.88668	31.5707	1.63845e-05	0.000364685
23853	Def6	0.324882	5.34317	6.53953	0.0187096	0.0716636
13244	Degs1	0.488439	6.19347	18.3205	0.000359708	0.00395904
107769	Tm6sf1	-0.51191	6.66788	31.4655	1.67337e-05	0.000370507
243780	Dennd11	0.996976	0.972329	7.73001	0.011493	0.0505878
105841	Dennd3	0.861252	2.46149	5.76219	0.0265254	0.0927623
101488	Slco2b1	-0.441442	10.8827	31.3689	1.70614e-05	0.000375678
68184	Denr	0.324274	5.83574	13.4616	0.0015074	0.0112629
213393	Depp1	4.21948	-1.01966	8.9289	0.00722414	0.0361264
67800	Dgat2	1.8626	2.53814	14.1209	0.00176052	0.0126262
235574	Atp2c1	-0.380321	8.0144	31.2704	1.74029e-05	0.000380674
102103	Mtus1	-0.40987	8.33131	31.2317	1.75391e-05	0.000382993
104418	Dgkz	0.70693	7.75212	72.8233	3.97947e-08	5.25911e-06
13360	Dhcr7	0.422908	5.05163	7.44757	0.0129634	0.0552273
67422	Dhdds	0.35312	5.75061	9.24508	0.00641696	0.0330809
71755	Dhdh	0.43181	4.46502	13.0135	0.00174023	0.0125303
330817	Dhps	0.392358	3.98752	8.16068	0.00969968	0.0448469
66375	Dhrs7	0.30878	5.99639	11.2139	0.00317149	0.01987
69192	Dhx16	0.258854	5.26628	6.38734	0.0199542	0.0751881
80861	Dhx58	0.802491	4.5185	22.6263	0.000118105	0.00165569
66593	Diablo	0.348558	5.44179	10.4042	0.0042101	0.0243675
20454	St3gal5	-0.456421	7.59447	30.6865	1.95887e-05	0.00042051
13855	Epn2	-0.738991	4.98234	30.6695	1.96567e-05	0.00042062
21349	Tal1	-0.73193	5.19257	30.6687	1.96601e-05	0.00042062
56338	Txnip	-0.672807	8.75287	31.3882	2.00795e-05	0.000428871
13367	Diaph1	0.882663	6.10449	30.1553	3.74179e-05	0.000690001
215387	Ncaph	-0.724307	4.22723	30.4861	2.04073e-05	0.000434408
68861	Dipk2a	0.350573	4.99062	8.80104	0.00758213	0.0375027
228839	Tgif2	-0.884874	4.00293	30.3906	2.08106e-05	0.00044104
56811	Dkk2	1.31078	1.50604	8.35368	0.00899914	0.0424116
18074	Nid2	-1.41481	5.29012	36.9274	2.09121e-05	0.000442187
71228	Dlg5	3.04487	4.03905	124	1.60946e-09	5.67202e-07
228836	Dlgap4	0.247997	6.33135	6.7155	0.0173779	0.0679844
327762	Dna2	1.96245	2.15607	35.4621	7.73857e-06	0.000212297
436022	Dnaaf3	1.64941	3.01196	44.3184	1.68869e-06	6.90557e-05
69288	Rhobtb1	-0.597485	6.12195	30.2773	2.13006e-05	0.000446268
58198	Sall1	-0.620866	9.11567	30.3509	2.13401e-05	0.000446268
70604	Dnajb14	0.482899	4.57905	10.4565	0.00413257	0.0240946
66861	Dnajc10	0.240323	5.81595	6.21967	0.021434	0.0791577
72754	Arhgef10l	-0.729142	5.05153	30.1672	2.17884e-05	0.000453907
73338	Itpripl1	-0.609569	6.80998	30.1276	2.19671e-05	0.000456879
14020	Evi5	-0.578438	5.91866	30.1093	2.20501e-05	0.000457855
66148	Dnajc15	0.600603	3.29019	12.7799	0.00187722	0.0132829
217364	Engase	-0.66348	6.18306	30.06	2.22759e-05	0.000461035
57431	Dnajc4	0.523031	3.80414	18.6263	0.000330918	0.0037367
69537	Dnase1l1	1.74905	3.30983	50.4595	6.63535e-07	3.75815e-05
13423	Dnase2a	0.451518	7.09657	24.3124	7.88661e-05	0.00120117
13435	Dnmt3a	0.34834	6.75565	8.4926	0.00863021	0.0411313
21872	Tjp1	-0.455092	8.27791	30.0072	2.25199e-05	0.000461604
319899	Dock6	0.762875	2.89989	7.05392	0.0152908	0.0624378
102115	Dohh	0.43669	5.17208	12.3087	0.00219136	0.0150687
69125	Cnot8	-0.421568	7.08821	29.9349	2.28596e-05	0.000467021
13449	Dok2	0.710752	1.89724	7.01688	0.0153366	0.0625317
226162	Dpcd	0.521723	4.09518	7.6852	0.0116999	0.0511676
18950	Pnp	-0.531615	8.27039	29.8052	2.34824e-05	0.000477438
319446	Dpep2	2.56065	0.570039	8.67642	0.00832375	0.0401534
13481	Dpm2	0.253833	4.53188	6.25666	0.0210972	0.0783549
68563	Dpm3	0.53304	4.13884	14.8526	0.000978075	0.00826154
52323	Klhl7	-0.46298	6.48537	29.7512	2.37475e-05	0.000479753
11555	Adrb2	-0.721868	4.9916	29.5865	2.45756e-05	0.000495693
17127	Smad3	-0.438651	7.36176	29.5135	2.49532e-05	0.000501721
83768	Dpp7	1.50245	5.97517	75.7927	1.13821e-07	1.13854e-05
63955	Cables1	-0.68673	7.05679	30.4702	2.50749e-05	0.000503362
15441	Hp1bp3	-0.428366	7.56198	29.4577	2.52457e-05	0.000505991
71712	Dram1	1.25162	2.23705	12.3288	0.00217677	0.0150005
12192	Zfp36l1	-0.463378	7.82517	29.3561	2.57883e-05	0.000515238
66556	Drap1	0.267651	7.14788	9.05007	0.00690216	0.0349529
13528	Dtnb	0.63512	2.17916	7.18384	0.0143222	0.0595562
17131	Smad7	-0.447568	5.91969	29.0617	2.7435e-05	0.000545292
94245	Dtnbp1	0.448985	5.61232	25.1124	6.54833e-05	0.00105833
19731	Rgl1	-0.489046	6.50242	29.0393	2.75653e-05	0.000545899
68190	Dubr	1.04949	2.3883	18.0186	0.000390874	0.00422044
68440	Dusp23	0.674967	2.12188	7.298	0.0136719	0.0573975
72349	Dusp3	0.337015	6.37748	11.7885	0.00260736	0.0171308
241303	Fam78a	-0.646142	4.73369	28.9321	2.81964e-05	0.000555477
13424	Dync1h1	0.275184	9.18045	7.98232	0.0104015	0.0472311
67117	Dynlt3	0.268661	6.25086	8.41166	0.00879985	0.0416425
319711	E230029C05Rik	0.475381	3.56216	8.7405	0.00775846	0.0381233
242705	E2f2	0.663887	3.44046	8.43241	0.00872972	0.0414653
217082	Hlf	-0.791004	4.8819	28.7647	2.92141e-05	0.000570647
14815	Nr3c1	-0.473628	7.848	28.7611	2.92363e-05	0.000570647
50498	Ebi3	0.505194	5.31419	13.6417	0.0014237	0.0108115
68177	Ebpl	0.567067	3.80017	15.7572	0.000745821	0.00681226
230857	Ece1	0.334976	4.5671	8.30881	0.00915683	0.0429951
239554	Foxred2	-2.27082	1.71942	28.5769	3.04044e-05	0.000589818
107522	Ece2	0.613339	2.92664	7.26081	0.01388	0.0580982
76499	Clasp2	-0.480836	7.49045	28.5202	3.07746e-05	0.000595179
18613	Pecam1	-1.01706	5.38273	31.3151	3.09674e-05	0.000596295
93747	Echs1	0.77736	6.32218	77.5058	2.41096e-08	3.82348e-06
13601	Ecm1	1.77955	2.50614	30.1013	2.20866e-05	0.000457865
59022	Edf1	0.508729	6.58941	57.1183	2.63573e-07	2.14356e-05
13627	Eef1a1	0.815812	12.9018	49.4225	7.72266e-07	4.20504e-05
55949	Eef1b2	0.872319	8.66609	40.0285	5.9678e-06	0.000172862
66656	Eef1d	0.704671	7.60969	27.1868	5.92459e-05	0.000982552
67160	Eef1g	0.65955	8.37058	45.3291	1.43922e-06	6.2747e-05
13629	Eef2	0.627012	11.7195	20.5493	0.000245776	0.00294444
70511	Eef2kmt	0.56744	3.81276	17.68	0.000429408	0.00453683
72512	Sting1	-0.422638	8.60898	28.2657	3.24964e-05	0.000618114
58859	Efemp2	0.770367	3.89209	17.5099	0.000450342	0.00469859
668212	Efr3b	1.85896	2.07091	23.828	8.84184e-05	0.0013063
112407	Egln3	3.39441	3.73275	134.094	7.0263e-10	3.42856e-07
11480	Acvr2a	-1.01432	3.74368	28.086	3.37756e-05	0.000638616
13653	Egr1	1.20467	3.95872	15.4063	0.00126248	0.00996705
13654	Egr2	2.12869	1.92887	25.0036	6.71475e-05	0.00107292
320799	Zhx3	-0.934828	2.70745	28.017	3.42817e-05	0.000645299
12504	Cd4	-2.32569	2.45752	30.5673	3.45314e-05	0.000649036
108943	Trmt10a	-1.02803	2.9184	27.9667	3.46564e-05	0.000650422
13631	Eef2k	-0.448686	8.11835	27.9342	3.49001e-05	0.000654028
58521	Eid1	0.677291	6.87443	21.1186	0.000243774	0.00292598
77407	Rab35	-0.396248	7.24183	27.8768	3.53361e-05	0.000659381
223433	Otulinl	-0.403286	8.51728	27.8736	3.53608e-05	0.000659381
13664	Eif1a	0.488821	5.04588	10.1547	0.00462273	0.0260313
11350	Abl1	-0.520759	8.02048	27.7227	3.6536e-05	0.000679139
66235	Eif1ax	0.258815	4.86376	6.681	0.0176304	0.0687178
11852	Rhob	-0.81545	10.6393	30.4771	3.66147e-05	0.000679139
229317	Eif2a	0.4807	5.70192	19.6718	0.000250114	0.00297952
26905	Eif2s3x	0.378383	7.34661	24.8951	6.88518e-05	0.00109381
13669	Eif3a	0.33219	8.46427	9.8466	0.00514369	0.0281186
56347	Eif3c	0.18732	8.06199	6.81693	0.0166587	0.0659847
55944	Eif3d	0.253382	6.29417	8.41379	0.00879261	0.0416425
16341	Eif3e	0.544482	6.90163	23.7416	9.02518e-05	0.00132988
66085	Eif3f	0.685014	8.14953	21.4069	0.000242015	0.00290762
68135	Eif3h	0.649549	7.77239	30.0371	2.49536e-05	0.000501721
54709	Eif3i	0.680035	6.23638	43.736	1.85381e-06	7.23669e-05
73830	Eif3k	0.733602	6.70928	44.4925	1.64253e-06	6.81004e-05
83997	Slmap	-0.430903	6.88	27.3602	3.95393e-05	0.000721777
223691	Eif3l	0.221694	6.89253	7.34886	0.0133928	0.0565062
98221	Eif3m	0.557499	6.19999	23.5406	9.46849e-05	0.00138236
13681	Eif4a1	0.34424	8.70136	21.328	0.00016308	0.00213079
11784	Apba2	-2.31301	0.503971	27.195	4.09975e-05	0.000744113
75705	Eif4b	0.685927	8.91284	39.4313	3.80056e-06	0.000124488
13685	Eif4ebp1	0.940359	4.82296	32.0372	1.57995e-05	0.000355953
208643	Eif4g1	0.210876	8.12986	6.95946	0.0157038	0.0635922
276770	Eif5a	0.354535	8.30176	14.4388	0.00111011	0.0090572
11477	Acvr1	-0.461502	6.12924	27.0612	4.22219e-05	0.000760893
30841	Kdm2b	-0.468882	6.8002	27.042	4.24006e-05	0.000763031
192657	Ell2	1.24272	4.1275	71.124	4.8036e-08	6.03399e-06
67673	Elob	0.401087	5.85469	13.2771	0.00159879	0.0117724
66126	Elof1	0.416828	4.29539	10.3278	0.0043261	0.0248237
321006	Dcaf1	-0.677607	4.29152	26.8977	4.37736e-05	0.000783191
230866	Emc1	0.344403	5.50581	7.39023	0.0131705	0.0559031
105504	Exoc5	-0.489591	5.82808	26.8708	4.40347e-05	0.00078575
69683	Emc10	0.255579	7.52026	9.61175	0.00560398	0.029999
207474	Kctd12b	-1.02593	3.00756	26.798	4.47497e-05	0.00079551
68032	Emc4	0.255584	5.08969	6.66993	0.0177123	0.0689523
70510	Rnf167	-0.443313	6.98204	26.7805	4.49239e-05	0.000797133
14791	Emg1	0.320509	5.2822	7.59508	0.0121288	0.052551
72205	Eml2	1.8607	3.25028	57.3733	2.54834e-07	2.0994e-05
13731	Emp2	0.77445	3.42733	7.42055	0.0139984	0.0585166
71601	Ceacam20	-2.78699	1.9866	28.7458	4.74861e-05	0.000837908
13732	Emp3	1.24774	4.62843	27.1148	8.39744e-05	0.00126827
13806	Eno1	0.702519	9.3352	34.0293	1.13716e-05	0.000277981
68652	Tab2	-0.445351	7.62814	26.4431	4.84263e-05	0.000850948
18605	Enpp1	0.408442	4.23546	11.161	0.00322995	0.0201153
56205	Ensa	0.199438	6.1402	8.07745	0.0100204	0.0459633
70652	Tmem144	-0.69122	5.09009	26.3141	4.98432e-05	0.000872222
67464	Entpd4	0.326394	5.27173	8.98498	0.00707308	0.0355139
13821	Epb41l1	0.590103	2.77475	6.39426	0.0198955	0.0750564
13823	Epb41l3	1.01882	5.08287	51.1412	6.01276e-07	3.5758e-05
69749	Epb41l4aos	0.932007	2.773	15.655	0.000768707	0.00695619
13849	Ephx1	1.25944	5.63973	83.7613	1.28056e-08	2.49945e-06
107508	Eprs	0.300906	6.91868	7.30969	0.0136072	0.0572015
329154	Ankrd44	-0.446164	7.12087	26.159	5.16093e-05	0.00089449
108670	Epsti1	0.490156	6.0895	15.1258	0.000907929	0.00783066
320472	Ppm1e	-0.93293	3.39648	26.0816	5.25155e-05	0.000907096
111173	Erc1	1.3262	2.15674	21.9785	0.000138551	0.0018796
20668	Sox13	-1.51041	1.63731	26.0712	5.26384e-05	0.000907096
68176	Inka1	-0.753182	4.87473	26.0612	5.27566e-05	0.000907096
12709	Ckb	-0.458717	9.85121	26.0571	5.28054e-05	0.000907096
66366	Ergic3	0.411095	8.19003	21.5726	0.000153338	0.00203069
50527	Ero1a	0.438193	4.30335	11.8837	0.00252508	0.0167114
67475	Ero1b	0.478733	4.7802	13.2058	0.00163575	0.0119889
13885	Esd	0.462446	5.895	12.7765	0.00188204	0.0133096
78267	Klhdc8b	-1.40885	5.74527	32.5506	5.37695e-05	0.000918134
23943	Esyt1	0.513691	7.35707	20.753	0.000189445	0.00240831
238564	Mylk4	-2.54917	1.71876	26.7206	5.40791e-05	0.000920942
16475	Ajuba	-0.935852	3.272	25.9292	5.4352e-05	0.000924348
216363	Rab3ip	-0.544066	4.93143	25.9	5.47116e-05	0.000928206
329739	Fam102b	-0.850007	8.9105	29.324	5.47252e-05	0.000928206
225363	Etf1	0.185384	6.43773	6.03997	0.0231585	0.0839866
66071	Ethe1	0.481753	3.71133	8.30444	0.00917237	0.0430362
14086	Fscn1	-0.431169	10.1281	25.8234	5.56684e-05	0.000939904
18222	Numb	-0.661075	7.05925	26.8266	5.57112e-05	0.000939904
208618	Etl4	3.1335	2.54497	128.235	3.42234e-10	2.06758e-07
18612	Etv4	4.38312	0.378947	35.565	7.59223e-06	0.000208943
216984	Evi2b	0.707491	4.6083	26.248	5.05879e-05	0.000881605
74190	Exoc3l4	2.22505	0.182092	11.1787	0.0032102	0.0200388
22350	Ezr	1.33925	4.4534	10.7493	0.00594775	0.0313026
23945	Mgll	-0.66877	6.54514	26.5502	5.67954e-05	0.000950611
14077	Fabp3	2.7659	1.317	35.7485	7.33877e-06	0.000205195
16592	Fabp5	4.63535	3.75753	65.4255	1.61915e-06	6.76272e-05
68303	Fam114a1	0.391397	3.70417	6.02099	0.0233495	0.0844457
66881	Pcyox1	-0.442841	7.16089	25.6388	5.80508e-05	0.000966523
70186	Fam162a	0.631237	3.80085	15.5834	0.000785228	0.00705038
353156	Egfl7	-2.05439	1.78419	25.5593	5.91116e-05	0.000981609
230766	Fam167b	0.554007	4.98535	25.6461	5.79552e-05	0.0009662
67698	Fam174a	0.330184	5.82262	14.617	0.00105097	0.00870908
12569	Cdk5r1	-0.88857	5.62412	27.5236	5.98859e-05	0.000990577
24109	Ubl3	-0.336729	8.06013	25.4787	6.02076e-05	0.000994293
380664	Lemd3	-0.492893	5.21671	25.4744	6.02673e-05	0.000994293
17533	Mrc1	-1.83411	7.3804	34.713	6.07285e-05	0.0010006
211401	Mtss1	-0.703373	5.56493	25.5208	6.10095e-05	0.00100393
69770	Fam174c	0.653026	2.40998	7.69859	0.0116376	0.0510006
272027	Tstd2	-0.611702	4.60138	25.3966	6.13489e-05	0.00100559
73385	Fam177a	0.480355	4.52416	18.9902	0.000299922	0.00345919
18708	Pik3r1	-0.426189	7.57239	25.391	6.14274e-05	0.00100559
381217	Fam189a2	2.05034	0.0111836	5.88018	0.0248238	0.0884164
80752	Fam20c	3.40925	6.19277	108.116	1.13971e-07	1.13854e-05
230088	Fam214b	0.302718	4.84118	7.04391	0.015167	0.0620923
71901	Fam219a	0.479881	5.08658	19.363	0.000271444	0.00319167
20692	Sparc	-0.440393	12.0234	25.3264	6.23429e-05	0.00101403
77853	Msl2	-0.485267	6.01926	25.3135	6.25267e-05	0.00101572
74525	Fam234b	0.329105	5.7944	6.98574	0.0155345	0.0630309
16599	Klf3	-0.481855	6.41579	25.2452	6.35141e-05	0.00102912
21372	Tbl1x	-0.409551	5.90028	25.2148	6.39587e-05	0.001035
69894	Fam241b	1.65293	-0.0556718	6.59267	0.0182958	0.0706879
27999	Fam3c	0.188252	6.74485	6.71566	0.0173767	0.0679844
108160	Fam50a	0.400125	6.05937	14.2909	0.00116198	0.00933043
22344	Vezf1	-0.491412	4.96817	25.089	6.58379e-05	0.00106001
72775	Fance	0.273994	5.34524	7.73151	0.0114861	0.0505812
69955	Fars2	0.709899	3.7847	23.1863	0.00010309	0.00147452
14107	Fat1	0.909168	2.50143	9.88489	0.00507271	0.0278845
14792	Lpcat3	-0.40678	7.45059	25.0085	6.70713e-05	0.00107292
14109	Fau	0.893356	9.64743	55.6466	3.61893e-07	2.60871e-05
14113	Fbl	0.276346	6.40327	7.99787	0.0103381	0.0469938
56392	Shoc2	-0.480106	5.16711	24.9958	6.72682e-05	0.0010735
74202	Fblim1	1.36108	5.56242	98.8097	3.23263e-09	1.0003e-06
14201	Fhl3	-0.601759	4.51588	24.9563	6.78844e-05	0.00108061
50788	Fbxl8	0.608273	2.51175	10.5375	0.00401577	0.0235326
72068	Cnot2	-0.413073	6.24331	24.893	6.88855e-05	0.00109381
74026	Msl1	-0.382298	6.95727	24.8745	6.91808e-05	0.00109712
50762	Fbxo6	0.49052	4.95499	20.9987	0.00017729	0.00227659
30838	Fbxw4	0.29577	6.19602	11.9594	0.00246178	0.0164382
14127	Fcer1g	0.39273	9.14536	19.9982	0.000229553	0.00280843
17761	Map7	-0.735202	4.53728	24.8259	6.99652e-05	0.00110404
14130	Fcgr2b	0.244553	8.25706	9.37648	0.00611145	0.0320132
14131	Fcgr3	0.295143	10.1329	11.9387	0.0024789	0.0165351
229715	Amigo1	-0.886682	3.41382	24.7749	7.0798e-05	0.00111303
246256	Fcgr4	1.41606	4.90137	16.4202	0.00131621	0.010207
76261	0610040J01Rik	-0.506024	6.97883	24.7445	7.12995e-05	0.00111814
74015	Fcho1	1.63185	0.699206	6.19834	0.021631	0.0797304
22142	Tuba1a	-0.632868	4.59982	24.723	7.16555e-05	0.00112095
12263	C2	-1.8636	2.60982	26.2217	7.19738e-05	0.00112455
69169	Fcmr	6.68332	-0.490928	12.3241	0.00273846	0.0177086
14134	Fcnb	4.33522	0.405781	16.0151	0.000807947	0.00724411
217944	Rapgef5	-0.502725	6.93739	24.643	7.30016e-05	0.00113641
13051	Cx3cr1	-0.395314	12.7947	24.6323	7.31837e-05	0.00113784
110196	Fdps	0.46393	4.02515	6.87819	0.0162406	0.0649981
218214	Kdm1b	-0.656747	4.94541	24.5478	7.46392e-05	0.00115764
29869	Ulk2	-0.381674	8.35418	24.5383	7.48055e-05	0.0011588
68165	Fdx2	0.970165	3.66164	41.7965	2.54555e-06	9.22724e-05
21888	Tle4	-0.369044	5.70543	24.495	7.55663e-05	0.00116773
14173	Fgf2	2.03065	0.514494	14.9299	0.000955389	0.00811857
63857	Bco1	-2.64301	1.57664	25.1994	7.59518e-05	0.00117084
14190	Fgl2	1.2693	5.79412	37.946	1.53633e-05	0.000348061
16403	Itga6	-0.42988	8.55383	24.3853	7.75293e-05	0.00119226
14191	Fgr	2.60035	5.3467	79.1013	3.60457e-07	2.60871e-05
18181	Nrf1	-0.551927	4.99957	24.3727	7.77592e-05	0.0011929
140483	Hnmt	-0.578211	4.8722	24.3574	7.80379e-05	0.00119573
80912	Pum1	-0.413458	6.44443	24.3421	7.83188e-05	0.00119802
213541	Ythdf2	-0.404501	6.19701	24.3352	7.84461e-05	0.00119802
58249	Fibp	0.313517	4.93302	6.38784	0.0199499	0.0751881
74493	Tnks2	-0.34598	7.88801	24.3287	7.85649e-05	0.00119802
66437	Fis1	0.47357	6.68455	24.6863	7.22695e-05	0.00112778
14226	Fkbp1b	0.778697	1.4891	6.67609	0.0176666	0.0688168
232670	Tspan33	-0.472995	4.98225	24.2365	8.02852e-05	0.00121985
14227	Fkbp2	0.282559	6.43853	7.14617	0.0145444	0.0602037
14232	Fkbp8	0.241718	7.61545	6.98971	0.0155092	0.0629647
192176	Flna	0.585934	8.54821	12.2584	0.00303006	0.0191542
20317	Serpinf1	-0.622898	6.01707	24.2426	8.26221e-05	0.00124938
14252	Flot2	0.861767	5.56734	44.5572	1.62574e-06	6.76272e-05
14254	Flt1	3.52742	4.7157	63.3099	2.4106e-06	8.83911e-05
70408	Polr3f	-0.570634	4.69179	24.0256	8.43753e-05	0.00127134
14260	Fmn1	1.42033	3.52615	24.9835	9.7012e-05	0.00140121
71409	Fmnl2	0.304229	5.59857	9.86756	0.00510469	0.0279634
73122	Tgfbrap1	-0.394554	6.80636	23.9798	8.52937e-05	0.00128062
170439	Elovl6	-1.7571	2.44428	24.5448	8.53999e-05	0.0012807
14268	Fn1	3.94404	6.98551	26.2568	0.000239033	0.0028882
72007	Fndc3b	0.318252	6.14234	13.6875	0.00140321	0.0106922
74123	Foxp4	0.907594	3.31509	16.825	0.000546761	0.00540667
13690	Eif4g2	-0.385543	9.84946	23.9195	8.65205e-05	0.00129139
20321	Frrs1	0.416427	4.82958	12.8164	0.00185503	0.01317
14319	Fth1	1.60536	11.4953	100.805	1.4455e-08	2.77865e-06
216760	Mfap3	-0.42354	7.08602	23.8593	8.77653e-05	0.00130513
14325	Ftl1	1.24432	10.6567	119.498	6.33714e-10	3.21597e-07
56367	Scoc	-0.406231	7.5164	23.8474	8.80131e-05	0.00130599
13511	Dsg2	-2.35611	0.714572	23.8352	8.82675e-05	0.0013063
56095	Ftsj3	0.249747	5.92026	6.72747	0.0172912	0.0677706
71665	Fuca1	0.479552	7.73016	43.8358	1.82431e-06	7.20115e-05
66848	Fuca2	0.225259	7.424	9.06513	0.00686326	0.0348157
67391	Fundc2	0.656799	4.85755	46.7232	1.15918e-06	5.42129e-05
69064	Fuom	1.38713	1.16204	6.91322	0.0160067	0.0644459
14347	Fut7	1.40321	1.00644	8.70043	0.0078777	0.0385142
224090	Tmem44	-0.894615	4.73815	24.435	9.24895e-05	0.00135969
18301	Fxyd5	2.01051	5.32817	31.4073	8.58572e-05	0.00128452
72750	Fam117b	-0.464221	6.90009	23.5963	9.34332e-05	0.00137039
22778	Ikzf1	-0.372752	8.51344	23.5637	9.4162e-05	0.00137903
59095	Fxyd6	2.30779	0.731046	15.7593	0.000745351	0.00681226
23880	Fyb	0.542389	8.28028	28.4045	3.15443e-05	0.000604697
14369	Fzd7	1.30351	4.18954	24.5821	0.000129751	0.00178735
52662	Ldlrad4	-0.520194	6.86139	23.5322	9.48748e-05	0.00138354
14380	G6pd2	1.97455	-0.532909	6.01518	0.0234084	0.0846104
73910	Arhgap18	-0.87858	4.20069	23.4855	9.59407e-05	0.00139449
14381	G6pdx	0.414187	6.77448	8.45477	0.00948602	0.0440839
14387	Gaa	0.591716	8.26098	43.8071	1.83275e-06	7.20115e-05
56486	Gabarap	0.595642	7.27303	28.8679	2.85819e-05	0.000559596
57436	Gabarapl1	0.371445	5.6766	14.5587	0.00106995	0.00880884
17873	Gadd45b	1.9081	1.80588	23.5603	9.42394e-05	0.00137903
14420	Galc	0.540615	6.47963	30.0478	2.23318e-05	0.000461439
50917	Galns	1.01299	4.88444	38.6287	4.64601e-06	0.000142491
207839	Galnt6	1.06215	3.61083	21.0691	0.000182256	0.00233328
108150	Galnt7	0.797426	5.84239	58.0011	2.34644e-07	1.99794e-05
108767	Pnrc1	-0.444267	6.60823	23.3086	0.0001001	0.00143987
16410	Itgav	-0.382486	7.50245	23.2946	0.000100436	0.00144307
14430	Galt	0.455279	3.57794	7.87955	0.0108314	0.0486265
56744	Pf4	-1.70334	3.63092	26.7452	0.000102166	0.00146462
83436	Plekha2	-0.384298	6.76775	23.1929	0.000102926	0.00147385
14433	Gapdh	0.875543	10.6813	54.8605	3.68699e-07	2.64276e-05
237436	Gas2l3	1.79108	3.22157	45.9487	1.4301e-06	6.25645e-05
108899	2700081O15Rik	-0.693289	4.46503	23.1656	0.000103608	0.0014786
14455	Gas5	1.28908	6.05997	63.0235	3.38297e-07	2.50993e-05
14457	Gas7	1.32496	4.01426	6.63664	0.023343	0.0844457
13805	Eng	-0.494126	7.93724	22.9769	0.000108444	0.00154241
26416	Mapk14	-0.361745	8.06377	22.9657	0.00010874	0.00154488
67092	Gatm	0.307481	7.64299	10.4337	0.00416617	0.0242174
14466	Gba	0.359393	7.17171	16.4256	0.00061337	0.00589007
14469	Gbp2	0.853015	4.44025	14.1018	0.00154462	0.0114802
100702	Gbp6	1.34693	1.73036	12.0027	0.00242635	0.0162701
227960	Gca	0.90469	3.15909	17.2478	0.000484818	0.0049491
107889	Gcm2	2.93775	-0.577172	11.0766	0.0033255	0.020471
22661	Zfp148	-0.4673	5.84771	22.7539	0.000114483	0.00161383
108735	Sft2d2	-0.360102	9.11158	22.7181	0.000115488	0.00162619
14538	Gcnt2	1.12456	5.42893	13.9988	0.0023361	0.0157971
56209	Gde1	0.514951	6.12616	37.8181	5.04332e-06	0.00015344
239217	Kctd12	-0.328188	11.0818	22.6531	0.000117335	0.00164671
23886	Gdf15	2.14736	0.0384993	10.4406	0.00415596	0.0241865
68616	Gdpd3	1.15466	1.0387	5.9705	0.0238666	0.0858263
14579	Gem	1.27483	1.6679	7.69456	0.0116963	0.0511676
56495	Get3	0.39589	5.66588	19.3156	0.000274897	0.00322093
231931	Gimap6	-0.913804	4.65344	23.5859	0.000119951	0.00167417
67604	Get4	0.288365	4.99262	10.9741	0.00344593	0.0210489
216549	Aftph	-0.46645	6.8747	22.4782	0.000122467	0.00170553
14580	Gfap	1.21031	3.6206	7.39939	0.0168164	0.0665053
74105	Gga2	0.548541	5.1029	21.3789	0.000160998	0.00210956
224111	Ubxn7	-0.539809	5.02074	22.4257	0.000124059	0.00172203
110175	Ggct	1.0284	1.98797	12.7978	0.00186632	0.0132354
14590	Ggh	0.460523	5.48086	17.4996	0.000451644	0.00470444
74048	Vsir	-0.356592	11.5941	22.3538	0.000126271	0.001747
53618	Fut8	-0.520355	4.98042	22.3486	0.000126433	0.00174734
272551	Gins2	0.746773	2.26404	5.69126	0.0269692	0.0938962
67903	Gipc1	0.32847	5.62601	12.2355	0.00224516	0.0153306
14933	Gk	1.04476	2.69747	13.5275	0.00147613	0.0111002
209225	Zfp710	-0.44365	7.99723	22.2304	0.000130172	0.00179121
107568	Wwp1	-0.459922	5.30208	22.2205	0.000130488	0.00179362
11605	Gla	2.5507	4.18881	114.602	2.30059e-09	7.88852e-07
12091	Glb1	0.571895	7.21499	37.1115	5.72338e-06	0.000168085
73690	Glipr1	1.68353	4.06926	57.2298	3.76426e-07	2.64566e-05
269941	Chsy1	-0.422955	6.87339	22.1066	0.000134217	0.00183592
56700	Glmp	0.504371	7.63963	25.8776	5.49895e-05	0.000931444
13046	Celf1	-0.403948	6.47477	22.0417	0.000136395	0.00186269
93692	Glrx	0.547605	4.48834	11.2351	0.00314844	0.0197744
56356	Gltp	0.783139	8.02172	55.0123	3.49759e-07	2.55023e-05
677044	Gm10653	1.12267	4.102	38.9544	4.12873e-06	0.000131158
654472	Gm12070	1.03945	3.73153	42.5472	2.24884e-06	8.45851e-05
17979	Ncoa3	-0.416724	7.53352	21.9816	0.000138446	0.0018796
433745	Gm12816	1.17559	1.07502	10.0733	0.00473891	0.0265208
353310	Zfp703	-0.397009	6.79375	21.9749	0.000138677	0.0018796
100042555	Gm13305	0.457597	4.53911	12.3326	0.00217404	0.0149902
70261	Chp2	-1.10483	2.39168	21.9662	0.000138976	0.00187973
20677	Sox4	-0.838252	6.37936	24.569	0.000139766	0.0018884
12388	Ctnnd1	-0.336675	7.88998	21.9382	0.000139946	0.00188882
626055	Gm15645	1.61862	-0.161779	6.73593	0.0172303	0.0676362
270160	Rab39	-0.685085	4.84573	21.8645	0.00014254	0.00191976
624083	Gm15753	1.92793	1.00846	21.9708	0.000138818	0.0018796
381633	Gm1673	3.38053	1.41655	29.8948	2.80012e-05	0.00055249
100039422	Gm2225	1.44201	0.339044	6.22946	0.0213443	0.078949
14667	Gm2a	0.574146	8.96163	45.5599	1.38813e-06	6.13631e-05
277333	Gm5069	0.972486	5.80868	55.3601	3.33608e-07	2.50953e-05
381438	Gm5148	1.28753	1.43819	13.3338	0.00157006	0.0116148
330788	Zfp866	-0.551993	4.78959	21.7419	0.000146969	0.00196481
14886	Gtf2i	-0.340669	8.08349	21.7016	0.000148459	0.00198262
433273	Gm5523	0.795352	5.03177	32.4852	1.36658e-05	0.000316981
433297	Gm5526	0.492002	3.88339	10.5555	0.00399028	0.0234374
434402	Gm5617	0.84175	3.94134	22.8446	0.000111982	0.00158358
68799	Rgmb	-0.389615	6.33907	21.6407	0.000150739	0.00200463
105348	Golm1	-0.531532	10.1318	21.6615	0.000151906	0.00201787
624713	Gm6525	1.78408	1.42841	23.8267	8.8446e-05	0.0013063
84094	Plvap	-1.50486	1.78159	21.5926	0.000152567	0.00202259
626175	Gm6654	0.754469	5.40003	15.8403	0.000973441	0.00822938
67123	Ubap1	-0.423996	5.92533	21.5664	0.000153574	0.00203169
664849	Gm7367	0.283326	5.4747	7.76645	0.0113277	0.0500226
75965	Zdhhc20	-0.418183	6.85422	21.533	0.000154869	0.00204456
269424	Jade1	-0.729652	4.44963	21.481	0.000156908	0.00206933
665378	Gm7609	2.02083	1.38819	17.5135	0.000449878	0.00469762
100042008	Gm9794	1.19424	2.67635	36.3594	6.55991e-06	0.000185771
110460	Acat2	-0.81646	2.83419	21.4097	0.000159749	0.00210025
63986	Gmfg	0.294941	5.90991	7.295	0.0136885	0.0574293
14683	Gnas	0.369452	10.2317	11.7582	0.00263419	0.0172535
14701	Gng12	0.54665	6.88533	45.9241	1.3115e-06	5.90035e-05
14707	Gng5	0.500379	6.1976	28.3168	3.21422e-05	0.000612294
54650	Sfmbt1	-0.509517	5.88872	21.3427	0.000162475	0.00212507
14710	Gngt2	0.62854	6.22604	39.3261	3.87046e-06	0.000125587
14670	Gnl1	0.401533	5.86161	19.7055	0.000247897	0.00296014
432486	Gnptab	0.786871	5.44026	29.2123	2.75907e-05	0.000545899
214505	Gnptg	0.439256	5.63151	23.4586	9.65603e-05	0.00139847
12193	Zfp36l2	-0.498881	9.35542	21.2539	0.000166164	0.00216218
75612	Gns	0.255456	10.8035	10.5458	0.00400396	0.0234742
14718	Got1	0.777601	5.64328	43.0665	2.06591e-06	7.89465e-05
14719	Got2	0.341469	6.63496	12.6792	0.00193993	0.0136657
100502698	Rubcn	-0.385049	6.10977	21.1785	0.000169369	0.00219488
68031	Rnf146	-0.439165	4.69211	21.1551	0.000170378	0.00220569
14270	Srgap2	-0.536731	9.24989	21.3035	0.000172418	0.00222983
66812	Ppcdc	-0.390995	6.07069	21.0636	0.000174387	0.002253
66614	Gpatch4	0.55147	3.28419	6.70791	0.0174331	0.0681372
14733	Gpc1	2.34278	1.83156	15.2982	0.00109769	0.00899636
52588	Tspan14	-0.365138	8.8391	21.0476	0.000175096	0.00225527
16814	Lbx1	-4.91668	-0.767003	21.0345	0.00017568	0.0022605
66839	Dele1	-0.558443	5.37843	21.0177	0.000176434	0.00226791
14571	Gpd2	0.780928	3.5067	14.5722	0.0010655	0.00878936
14751	Gpi1	1.08308	8.69113	46.2354	3.80714e-06	0.000124488
93695	Gpnmb	7.53085	6.31298	84.1182	7.77197e-07	4.2138e-05
78308	Gpr108	0.361706	6.49197	16.182	0.000658354	0.00621006
233987	Zfp958	-0.852404	3.19498	20.8173	0.000185701	0.00237499
13857	Epor	-1.7904	1.39137	20.7916	0.000186925	0.00238824
19646	Rbbp4	-0.288753	7.38218	20.7763	0.00018766	0.00239521
83924	Gpr137b	0.362048	5.49287	10.5465	0.00400304	0.0234742
18436	P2rx1	-1.21208	3.31039	21.3177	0.000188878	0.00240474
664862	Gpr137b-ps	0.273117	6.93013	8.60773	0.00816144	0.0396529
100129	Gpr153	1.50195	1.51891	10.7128	0.00377531	0.0224344
14788	Gpr162	2.67209	4.64529	74.5649	3.94331e-07	2.68709e-05
110168	Gpr18	2.11742	0.316836	15.3748	0.000835586	0.00741853
17978	Ncoa2	-0.363488	6.25717	20.7087	0.000190944	0.00242009
104099	Itga9	-0.472122	7.04207	20.7007	0.000191335	0.00242262
436440	Gpr31b	2.93776	0.172649	15.5971	0.000782043	0.00703173
72759	Tmem135	-0.41256	7.3309	20.645	0.000194094	0.00245266
64095	Gpr35	0.847043	4.96214	12.9647	0.00248644	0.0165552
74131	Sash3	-0.345061	7.60563	20.6031	0.000196197	0.0024743
14744	Gpr65	1.48447	4.26645	22.5982	0.00026333	0.00310779
231151	Tada2b	-0.488788	4.77975	20.5659	0.000198088	0.0024932
14299	Ncs1	-0.68062	4.5926	20.5134	0.000200787	0.00252234
80910	Gpr84	0.985088	7.59282	45.4433	3.25481e-06	0.000113134
106512	Gpsm3	0.244157	6.9984	8.4049	0.00882282	0.0417202
14775	Gpx1	0.564815	8.34285	22.2088	0.000142954	0.00192329
625249	Gpx4	0.518552	7.13408	23.7951	8.91127e-05	0.00131462
13992	Khdrbs3	-0.838901	6.54002	23.1517	0.00020333	0.00254404
14790	Grcc10	0.389891	6.94965	14.1105	0.00122892	0.00973237
66168	Grina	0.599105	7.93603	15.5287	0.0010995	0.00900538
104318	Csnk1d	-0.319566	7.676	20.4219	0.000205594	0.00256477
54645	Gripap1	0.400188	5.30395	12.9986	0.00174865	0.0125695
14824	Grn	0.389995	11.6555	9.07423	0.00714687	0.0358247
212167	Gsap	0.609263	5.14732	7.7831	0.0131968	0.0559773
382034	Gse1	0.534141	5.89596	15.1887	0.000927532	0.00794035
14840	Gsg1	0.505145	2.87848	8.72325	0.00780956	0.0382843
227753	Gsn	1.23851	5.12217	11.8254	0.00440909	0.0251407
76263	Gstk1	1.04941	3.14126	28.9134	2.83083e-05	0.000556817
18163	Ctnnd2	-1.15485	3.69958	21.2742	0.000215875	0.00267201
20345	Selplg	-0.389109	10.8691	20.2223	0.000216517	0.00267734
14862	Gstm1	0.928481	4.06153	22.3016	0.000127904	0.00176477
228491	Zfp770	-0.865786	3.24301	20.1572	0.000220219	0.00271782
14866	Gstm5	0.724802	3.69269	20.2787	0.000213365	0.00264611
66403	Asf1a	-0.798609	3.578	20.1444	0.000220954	0.00272159
320237	Smim10l2a	-0.886562	3.76464	20.1001	0.000223519	0.00274866
14873	Gsto1	0.824711	5.40317	37.0379	5.79976e-06	0.000169934
16211	Kpnb1	-0.325437	8.65279	20.0383	0.000227159	0.0027899
14923	Guk1	0.400559	4.07446	10.0982	0.00469663	0.0263422
16420	Itgb6	-1.91438	1.04925	20.0129	0.000228673	0.00280306
99696	Ankrd50	-0.606373	3.81701	20.0007	0.000229404	0.00280843
110006	Gusb	0.515654	8.72651	41.1126	2.85362e-06	0.000101411
27357	Gyg	0.837595	5.03697	35.1023	8.27507e-06	0.00022385
74585	Sppl3	-0.379028	6.43801	19.9421	0.000232951	0.00284452
14936	Gys1	0.603485	4.04405	15.0795	0.000913109	0.00783949
117149	Tirap	-0.618412	4.29481	19.9302	0.000233677	0.0028456
14950	H13	0.302361	7.04645	9.72019	0.005386	0.0290651
14594	Ggta1	-0.489261	6.80327	19.9165	0.000234518	0.00285114
232440	H2aj	0.416525	4.77205	11.9093	0.00250347	0.0166117
51788	H2az1	0.404879	6.73904	18.1806	0.000373801	0.00406725
105559	Mbnl2	-0.393859	6.36706	19.9076	0.000235067	0.00285114
14964	H2-D1	1.4162	10.4692	54.4273	2.26014e-06	8.45851e-05
22612	Yes1	-0.631611	4.38611	19.8956	0.000235805	0.00285464
71946	Endod1	-0.355323	6.65632	19.8519	0.000238527	0.00288484
14998	H2-DMa	0.630451	7.84114	46.179	1.26064e-06	5.75316e-05
19215	Ptgds	-2.18076	3.14768	23.5962	0.000240744	0.00290192
14999	H2-DMb1	0.327618	6.88875	13.4913	0.0014932	0.0111964
15000	H2-DMb2	0.472787	4.46641	14.0134	0.00126669	0.00999411
14972	H2-K1	1.33473	9.79616	40.4521	1.60121e-05	0.00035889
630499	H2-K2	1.2434	2.6186	21.8381	0.000143481	0.00192834
14979	H2-Ke6	0.325079	5.19502	8.88641	0.00734096	0.0365187
14990	H2-M2	2.51457	0.467819	13.2114	0.00163281	0.0119812
80517	Herpud2	-0.348251	6.20221	19.7507	0.000244964	0.00293749
14991	H2-M3	0.863319	5.51612	38.4749	4.4903e-06	0.000139972
216864	Mgl2	-2.08302	3.41997	23.6399	0.000247757	0.00296014
72404	Wdr44	-0.574664	5.27198	19.7056	0.000247894	0.00296014
15001	H2-Oa	0.38531	5.29073	10.3076	0.00435739	0.0249581
244668	Sipa1l2	-0.344055	8.1548	19.7023	0.000248109	0.00296014
15002	H2-Ob	0.406655	5.94584	12.1148	0.00233713	0.0157971
15015	H2-Q4	0.979209	6.4472	25.5692	0.000138379	0.0018796
19218	Ptger3	-1.55041	2.1891	19.6578	0.000251039	0.00298774
22682	Zfand5	-0.472454	6.21257	19.6494	0.000251593	0.00299153
110557	H2-Q6	1.72955	4.23267	11.3687	0.00516899	0.0282303
16154	Il10ra	-0.542078	9.13447	20.032	0.000252448	0.00299504
15018	H2-Q7	1.6403	4.3975	11.5127	0.00496073	0.0274474
20437	Siah1a	-0.657817	3.64961	19.5627	0.000257433	0.00304953
15039	H2-T22	0.75348	5.86589	34.4019	9.44088e-06	0.000247984
15040	H2-T23	0.580326	8.35137	39.7694	3.58537e-06	0.000119186
15051	H2-T9	1.30605	3.16931	21.0466	0.000200801	0.00252234
15078	H3f3a	0.223048	7.59391	6.76911	0.0169935	0.067018
207615	Wdr37	-0.379532	5.92046	19.4591	0.000264601	0.00311988
21887	Tle3	-0.430848	7.18258	19.3934	0.000269259	0.00317186
107766	Haao	0.83421	3.79766	12.3829	0.00231239	0.0156884
70757	Hacd2	0.697768	5.42087	55.3451	3.34288e-07	2.50953e-05
83962	Btbd1	-0.409547	6.46299	19.3366	0.000273359	0.00321121
66775	Hacd4	0.352284	4.98442	7.7911	0.0112175	0.049726
68977	Haghl	0.452065	4.07289	6.91427	0.0159998	0.0644411
50524	Sall2	-0.464422	4.93372	19.3149	0.000274948	0.00322093
74464	Zswim5	-0.800242	3.14546	19.308	0.00027545	0.00322383
76478	Haus8	1.12305	4.06852	52.3189	5.08316e-07	3.21373e-05
80885	Hcar2	3.4	4.69383	122.952	1.20392e-08	2.46357e-06
22033	Traf5	-0.694042	4.63072	19.1941	0.000283961	0.00331205
15162	Hck	0.173389	7.92322	5.52323	0.029054	0.0992484
23900	Hcst	0.775573	2.9125	9.74563	0.00533623	0.0288702
15199	Hebp1	1.47017	5.76885	117.226	7.48587e-10	3.51753e-07
229003	Helz2	1.45074	3.2759	9.43484	0.00825708	0.0399107
15234	Hgf	1.273	1.90036	21.456	0.000157899	0.00208023
232146	Eva1a	-0.791775	3.74366	19.0864	0.00029227	0.00339252
231633	Tmem119	-0.384492	11.8843	19.0798	0.000292788	0.00339543
17289	Mertk	-0.369559	9.06953	19.0728	0.000293341	0.00339873
218693	Paip1	-0.466302	5.79777	19.057	0.000294587	0.00341006
17260	Mef2c	-0.39313	8.24373	19.0533	0.000294879	0.00341033
15251	Hif1a	0.554631	7.36956	40.5511	3.13738e-06	0.000109914
15254	Hint1	0.636373	5.76648	38.6991	4.31701e-06	0.000136244
15273	Hivep2	0.528696	3.37733	12.2816	0.00221109	0.0151715
110948	Hlcs	0.424487	3.88568	7.70429	0.0116113	0.0509202
239157	Pnma2	-2.84697	0.091194	18.9532	0.000302915	0.00348737
64933	Ap3m2	-0.421931	5.74366	18.9244	0.000305277	0.00351138
15361	Hmga1	0.228859	6.46185	7.8148	0.0111126	0.0494337
15312	Hmgn1	0.242655	6.90241	11.1779	0.00321108	0.0200388
668158	Ccdc85c	-0.705544	4.03935	18.9078	0.000306644	0.00351318
21812	Tgfbr1	-0.482527	11.1484	18.9062	0.000306775	0.00351318
56469	Pias1	-0.407604	5.36798	18.9057	0.000306818	0.00351318
15331	Hmgn2	0.204628	6.75807	5.91331	0.0244677	0.0874428
15368	Hmox1	1.27516	5.99565	22.6858	0.00033764	0.00378748
66967	Edem3	-0.337011	6.18423	18.8369	0.000312566	0.00356933
15382	Hnrnpa1	0.378243	8.14118	16.8453	0.000543594	0.00537955
545091	Hnrnpa1l2-ps2	0.498347	4.71451	15.3385	0.000844724	0.00745791
53602	Hpcal1	0.760761	5.43389	24.3778	8.74101e-05	0.00130161
225131	Wac	-0.412535	6.02502	18.6924	0.000325032	0.00369638
15451	Hpn	0.894656	3.13772	21.0511	0.000174942	0.00225527
15442	Hpse	1.81904	2.42425	8.54877	0.0108865	0.0487471
58240	Hs1bp3	0.245882	5.69963	6.42947	0.0196006	0.074142
13642	Efnb2	-1.2203	2.29907	18.6651	0.000327445	0.00371248
13852	Stx2	-0.333852	6.27737	18.6619	0.000327735	0.00371248
105000	Dnal1	-0.982965	2.62873	18.6302	0.000330567	0.0037367
242687	Wasf2	-0.346782	8.83092	18.6264	0.000330911	0.0037367
54710	Hs3st3b1	0.915773	2.75113	11.314	0.00306416	0.0193408
319660	Agmo	-0.392574	6.00892	18.6248	0.000331051	0.0037367
100900	Hscb	1.02388	3.94362	30.0267	2.24294e-05	0.000461604
94249	Slc24a3	-0.478757	5.88137	18.5961	0.000333644	0.00375598
225888	Kmt5b	-0.517822	5.85414	18.5961	0.000333647	0.00375598
330914	Arhgap32	-0.922501	3.84575	18.7781	0.000335113	0.0037689
15108	Hsd17b10	0.399804	4.98529	7.56493	0.0122762	0.0530474
56348	Hsd17b12	0.313958	6.48265	8.2539	0.00935402	0.0436296
101502	Hsd3b7	0.331623	4.51774	6.40345	0.0198181	0.0748309
26406	Map3k3	-0.363053	7.16971	18.5458	0.000338246	0.00379093
17876	Myef2	-0.650203	4.2669	18.5371	0.000339042	0.00379649
269774	Aak1	-0.386602	5.82012	18.4904	0.000343385	0.00384173
26386	Hsf4	2.48112	0.0579179	15.1375	0.000897281	0.00776521
22224	Usp10	-0.378716	5.3703	18.4554	0.000346682	0.00387179
17344	Pias2	-0.4488	4.97368	18.4518	0.00034702	0.00387216
217695	Zfyve1	-0.442907	5.31596	18.4371	0.000348422	0.00388183
14081	Acsl1	-0.358472	6.08539	18.4351	0.000348608	0.00388183
234889	Gucy1a2	-2.37236	1.26224	18.5668	0.000348805	0.00388183
668572	2610021A01Rik	-0.759372	3.12009	18.4237	0.000349696	0.00388833
75476	1700010I02Rik	-2.12717	1.5911	18.6839	0.000350959	0.00389896
15571	Elavl3	-1.64611	1.15667	18.3978	0.000352182	0.00390913
20430	Cyfip1	-0.375269	10.0571	18.3904	0.000352894	0.00391361
15516	Hsp90ab1	0.558146	10.2523	17.0101	0.000620702	0.00594777
621976	Tmem170b	-0.496337	6.13153	18.3836	0.000353548	0.00391402
56298	Atl2	-0.560526	4.28831	18.3642	0.000355429	0.00393141
73442	Hspa12a	1.05918	4.1189	16.1397	0.000932826	0.00798029
67013	Oma1	-0.385608	5.12292	18.3441	0.000357395	0.00394627
72144	Slc37a3	-0.452096	4.62247	18.3389	0.000357901	0.00394825
51793	Ddah2	-0.450567	5.68187	18.3359	0.000358196	0.00394825
15481	Hspa8	0.60124	10.6584	6.3099	0.0254786	0.0901986
233902	Fbxl19	-0.454838	5.3083	18.3196	0.000359799	0.00395904
319934	Sbf2	-0.345123	7.31643	18.2954	0.000362191	0.0039819
22644	Rnf103	-0.421767	5.81475	18.289	0.000362828	0.00398546
15526	Hspa9	0.358997	7.45051	24.7906	7.05404e-05	0.00111035
14366	Fzd4	-0.864462	4.04805	18.4434	0.000364912	0.00399892
243912	Hspb6	0.729853	1.23843	5.67101	0.0272112	0.0945572
74252	Armc1	-0.485215	5.06495	18.2599	0.000365744	0.00400362
218639	Arl15	-0.643814	3.57173	18.2563	0.000366102	0.00400409
223770	Brd1	-0.423206	6.38389	18.2461	0.000367131	0.00401187
15510	Hspd1	0.314886	7.01322	8.33914	0.0090499	0.0426174
15528	Hspe1	0.728801	5.7104	44.7859	1.56783e-06	6.67484e-05
54598	Calcrl	-0.49072	4.83321	18.1862	0.000373219	0.00406506
109205	Sobp	-2.92643	-0.31082	18.1856	0.000373279	0.00406506
15559	Htr2b	3.92709	-0.658608	15.2421	0.000869486	0.00758569
59026	Huwe1	0.436359	7.41423	10.117	0.00524655	0.0284944
18805	Pld1	-0.485138	6.87838	18.1597	0.000375949	0.00408362
94212	Pag1	-0.351441	9.0185	18.1414	0.000377855	0.00410081
74096	Hvcn1	0.558486	8.75748	42.1436	2.40329e-06	8.83785e-05
68180	Hyi	1.10807	3.48141	55.6283	3.21714e-07	2.44406e-05
67693	Hypk	0.423611	5.47732	9.30292	0.00628042	0.0325888
67732	Iah1	0.967891	4.34823	47.3721	1.04976e-06	5.18224e-05
108837	Ibtk	0.3862	4.73853	11.0929	0.0033068	0.0204374
15902	Id2	0.890344	4.13384	8.12232	0.0121436	0.0525813
19055	Ppp3ca	-0.429641	6.6772	18.0047	0.000392378	0.00423308
68970	Dcaf12	-0.385696	6.98452	17.9882	0.000394166	0.00424876
170718	Idh3b	0.262434	6.29534	9.87102	0.00509829	0.0279554
228790	Asxl1	-0.342152	6.44956	17.9156	0.00040217	0.00432768
19684	Rdx	-0.361448	7.26489	17.8851	0.000405594	0.00436082
15937	Ier3	1.33736	2.35124	10.2209	0.00501315	0.027617
15985	Cd79b	-0.555326	4.04219	17.8658	0.000407766	0.00437456
13875	Erf	-0.347099	7.35459	17.8646	0.000407906	0.00437456
15951	Ifi204	1.58388	5.08447	14.0186	0.00257163	0.0169493
170625	Snx18	-0.365528	7.79783	17.8308	0.00041175	0.00440774
226695	Ifi205	2.70677	-0.525183	7.33401	0.0134736	0.056734
19204	Ptafr	-0.43155	6.56754	17.8213	0.000412835	0.0044125
226691	Ifi207	1.06594	4.03221	9.53568	0.00779424	0.038224
78749	Filip1l	-0.77889	4.39066	18.0216	0.000414414	0.00442079
23890	Gpr34	-0.447661	10.1164	17.8055	0.000414656	0.00442079
68497	Arel1	-0.323278	6.16633	17.7879	0.00041669	0.00443875
236312	Ifi209	1.03115	4.27739	9.59897	0.0076959	0.0378882
381308	Ifi211	1.6555	2.79705	9.59652	0.00772428	0.0380132
75973	Ccdc162	-1.60171	3.32422	19.8483	0.000421332	0.00447691
545384	Ifi214	1.12752	1.05	6.88139	0.0162191	0.0649325
56078	Car5b	-2.03005	0.404595	17.7168	0.000425022	0.00450577
106143	Cggbp1	-0.420187	6.25587	17.7161	0.000425113	0.00450577
66313	Smurf2	-0.411849	6.26837	17.7073	0.000426154	0.00451304
74087	Slc7a13	-2.54881	0.745045	17.6919	0.00042799	0.00452869
52668	Ifi27	0.856675	6.16769	55.9615	3.07581e-07	2.37944e-05
76933	Ifi27l2a	1.28391	4.26017	7.98678	0.0143779	0.0597094
65972	Ifi30	1.25633	7.65562	42.1656	1.12483e-05	0.000276565
70110	Ifi35	0.560908	5.09912	11.304	0.00326282	0.0202457
268739	Arhgef40	-0.481422	7.5747	17.7825	0.000434025	0.00457349
58239	Dexi	-0.579808	3.98049	17.6337	0.000434998	0.00457993
15958	Ifit2	1.47223	4.55801	6.4142	0.0257939	0.0910538
13864	Nr2f6	-0.36602	5.68222	17.6082	0.000438109	0.00460504
15959	Ifit3	1.53943	5.38157	7.03182	0.0207837	0.0775368
14276	Folr2	-1.37326	3.52849	19.3495	0.000441512	0.00463314
67448	Plxdc2	-0.477803	9.75485	17.6132	0.000441915	0.00463353
54368	Gp9	-0.982112	4.74058	19.2793	0.000443016	0.00464125
667370	Ifit3b	1.47872	2.62161	6.77639	0.0205894	0.0770072
56468	Socs5	-0.531971	4.86238	17.5175	0.00044938	0.00469762
235344	Sik2	-0.619527	4.22876	17.5137	0.000449855	0.00469762
66141	Ifitm3	1.31549	5.76029	9.84547	0.00821651	0.0397874
213002	Ifitm6	3.04952	2.61823	7.8029	0.0157423	0.0637279
81896	Ift122	0.645265	3.22852	13.947	0.00129327	0.0101158
67286	Ift22	0.395289	3.43402	7.05142	0.0151203	0.0619611
18518	Igbp1	0.794256	6.08493	58.1926	2.28841e-07	1.98857e-05
26450	Rbbp9	-0.478938	4.72431	17.4891	0.000452973	0.00471055
69823	Fyttd1	-0.412694	5.36675	17.472	0.000455146	0.00472813
17125	Smad1	-0.56388	4.87682	17.47	0.000455409	0.00472813
16000	Igf1	2.4787	4.52355	52.4962	4.1352e-06	0.000131158
68859	Smim1	-0.58385	4.22877	17.4488	0.000458123	0.00474853
71362	5430440P10Rik	-2.2801	1.76951	18.337	0.000461907	0.00478385
16004	Igf2r	3.48881	4.00618	81.2156	2.15747e-07	1.88771e-05
242050	Igsf10	1.03188	1.3235	6.69772	0.0175075	0.0684033
80719	Igsf6	1.19566	6.2036	85.8687	1.18592e-08	2.46357e-06
140559	Igsf8	0.907081	6.94648	84.4358	1.19889e-08	2.46357e-06
50934	Slc7a8	-0.35142	9.43733	17.3613	0.000469549	0.00484146
93842	Igsf9	1.75804	1.34669	30.1845	2.17112e-05	0.000453043
12890	Cplx2	-1.31106	3.00423	18.0002	0.000470464	0.00484479
544752	Tug1	-0.464955	5.75088	17.3493	0.000471138	0.00484779
14180	Fgf9	-2.63423	0.663796	17.3399	0.000472384	0.00485667
170676	Peg10	-0.673738	3.91419	17.3301	0.00047369	0.00486616
18472	Pafah1b1	-0.324885	7.47229	17.3135	0.000475907	0.00488113
777648	Ighj1	-1.18059	2.26749	17.3135	0.000475917	0.00488113
89867	Sec16b	-1.1104	2.72319	17.2991	0.000477848	0.00489696
14816	Grm1	-2.34636	1.08005	17.2963	0.000478233	0.00489696
16150	Ikbkb	0.307567	6.08713	5.62677	0.0280061	0.0965341
104445	Cdc42ep1	-1.7181	1.21794	17.2508	0.000484406	0.0049491
56489	Ikbke	3.11443	1.25468	32.8835	1.26404e-05	0.000300316
70625	Med26	-0.696428	3.28714	17.2473	0.000484885	0.0049491
218756	Slc4a7	-0.302655	6.48414	17.2382	0.000486136	0.00495789
16157	Il11ra1	0.456588	5.62363	13.8207	0.00134557	0.0103462
71978	Ppp2r2a	-0.371186	5.67013	17.2077	0.000490344	0.00499277
16162	Il12rb2	1.04079	2.33191	20.4728	0.000202906	0.00254123
228913	Zfp217	-0.446589	6.0148	17.1814	0.000494019	0.00502213
16068	Il18bp	1.81346	2.06389	44.3809	1.67196e-06	6.90557e-05
107723	Slc12a6	-0.290339	7.57521	17.1584	0.000497239	0.00504678
16177	Il1r1	2.43998	2.46016	71.4936	4.60954e-08	5.84813e-06
26466	Zfp260	-0.553648	4.74465	17.1432	0.000499387	0.00506048
107527	Il1rl2	0.528427	4.3733	10.8295	0.00362404	0.0218944
320626	9230105E05Rik	-2.29898	1.08494	17.1249	0.000501985	0.00507518
16181	Il1rn	2.41876	3.41308	18.8595	0.000759836	0.00690053
16186	Il2rg	2.90967	4.42404	90.6207	7.78059e-08	8.7221e-06
16188	Il3ra	2.49822	3.96035	222.077	2.3851e-12	5.42582e-09
16190	Il4ra	0.262862	7.66454	6.3916	0.019918	0.0750965
53881	Slc5a3	-0.988695	1.99585	17.077	0.000508862	0.00512535
80877	Lrba	-0.538758	7.74203	17.6963	0.000509694	0.00512535
100039795	Ildr2	2.18474	6.4268	321.704	7.3159e-14	4.64084e-10
56386	B4galt6	-0.321016	6.49086	17.0703	0.000509828	0.00512535
20912	Stxbp3	-0.404168	5.13039	17.0519	0.000512499	0.00514812
224647	Ilrun	0.218162	7.60246	5.873	0.0249017	0.0886442
118453	Mmp28	-1.57655	3.87561	19.7436	0.000515802	0.0051731
102462	Imp3	0.398041	4.87515	11.7256	0.00266337	0.0173907
22417	Wnt4	-1.76933	2.24838	17.7637	0.000520156	0.00520559
22214	Ube2h	-0.372053	7.41672	16.9978	0.000520444	0.00520559
23918	Impdh2	0.403384	6.11038	10.0613	0.00482451	0.0268813
70435	Inf2	3.32735	4.537	239.803	2.99367e-12	5.42582e-09
16332	Inppl1	0.306666	6.66373	7.10264	0.0148058	0.0610073
269233	Fam171a1	-1.1534	2.0206	16.9827	0.000522687	0.0052133
11877	Arvcf	-0.498241	6.02953	16.9577	0.000526428	0.00524649
13209	Ddx6	-0.307237	8.18284	16.9541	0.00052696	0.00524768
18141	Nup50	-0.364974	5.3763	16.9492	0.000527702	0.00525095
231070	Insig1	0.63246	4.26919	13.9678	0.00128488	0.0100689
66396	Ccdc82	-0.3832	7.29638	16.9273	0.000531	0.00527548
11542	Adora3	-0.377669	6.94832	16.9002	0.000535131	0.00531237
218194	Phactr1	-0.707282	3.70122	16.8973	0.00053558	0.00531267
74302	Mtmr3	-0.439961	6.1979	16.8706	0.000539675	0.0053491
271424	Ip6k3	4.7911	-0.693125	12.8388	0.00184157	0.0130964
320495	Ipcef1	0.459084	4.03073	10.2174	0.00449999	0.02551
75751	Ipo4	0.387611	6.032	15.968	0.000700903	0.00651932
29875	Iqgap1	1.37163	6.21308	14.6197	0.00223993	0.0153032
404710	Iqgap3	0.803495	4.85099	40.0264	3.43078e-06	0.000116692
227721	Plpp7	-0.738857	3.09802	16.8157	0.000548215	0.0054084
73914	Irak3	0.685187	2.8705	9.15402	0.00663863	0.0339477
57321	Terf2ip	-0.472047	4.94213	16.7936	0.000551693	0.00543426
18703	Pigr	-2.36016	1.544	17.5317	0.000553827	0.00545105
16391	Irf9	0.350662	6.19677	14.3816	0.00112986	0.00918288
268752	Wdfy2	-0.476257	5.42557	16.7733	0.000554916	0.00545331
384783	Irs2	0.761868	4.34563	17.8604	0.000408382	0.00437596
50850	Spast	-0.391465	5.97691	16.7631	0.000556536	0.00546076
66307	Isoc1	0.261227	6.1685	6.29152	0.0207853	0.0775368
233056	Zfp790	-0.907012	3.62114	16.834	0.000558354	0.00547014
244349	Kat6a	-0.405836	7.64283	16.7455	0.00055935	0.00547567
16399	Itga2b	2.7153	-0.355582	6.75574	0.0170885	0.0672107
16402	Itga5	1.03268	5.80291	67.7749	7.03555e-08	8.03506e-06
67143	Ikzf5	-0.656655	4.33422	16.7122	0.000564721	0.00551549
16411	Itgax	3.59198	7.86185	103.62	1.91903e-07	1.71456e-05
16414	Itgb2	0.57558	10.1839	65.9109	8.75672e-08	9.48305e-06
100042480	Nhsl2	-0.517094	4.92608	16.6687	0.000571827	0.00556836
239420	Csmd3	-0.837028	5.59816	18.326	0.00057189	0.00556836
78808	Stxbp5	-0.380396	6.67125	16.6069	0.000582085	0.00566327
68145	Etaa1	-0.989485	3.13058	16.5933	0.000584362	0.00567939
16415	Itgb2l	2.70281	1.60031	8.20958	0.0124259	0.0535307
69367	Glrx2	-0.507038	4.1131	16.5794	0.000586712	0.00569519
16419	Itgb5	0.277465	11.9846	12.5457	0.00202662	0.01412
320910	Itgb8	2.31783	0.20938	6.57827	0.0187251	0.0716638
16432	Itm2b	0.16897	12.215	5.61765	0.027861	0.0962567
64294	Itm2c	0.238787	10.3975	5.7829	0.0259034	0.0913383
24056	Sh3bp5	-0.511413	5.4234	16.5245	0.000596075	0.00576403
239319	Card6	-0.430599	5.66657	16.504	0.000599606	0.00579376
67229	Prpf18	-0.377999	5.46522	16.4967	0.000600876	0.00580161
16439	Itpr2	0.269584	7.57535	6.42549	0.0196337	0.0742451
16440	Itpr3	0.578672	6.28381	21.4315	0.000163654	0.00213609
242506	Frmd3	-1.50495	0.76791	16.4852	0.000602888	0.00580778
75695	Rilpl1	-0.333194	7.06794	16.446	0.000609752	0.00586945
14158	Fer	-0.557179	4.53211	16.4267	0.000613173	0.00589007
319622	Itpripl2	0.401674	7.33876	23.4885	9.58721e-05	0.00139449
56357	Ivd	0.327803	4.92138	8.31495	0.00913506	0.0429565
67168	Lpar6	-0.766809	4.51115	16.8085	0.000613753	0.00589007
16449	Jag1	1.50535	2.20253	11.5673	0.00317429	0.0198777
16453	Jak3	0.424473	6.89756	13.2107	0.00164666	0.0120549
17312	Clec10a	-1.98241	3.8013	19.7974	0.000622689	0.0059623
67220	Plekho1	-0.292689	7.94843	16.3666	0.00062394	0.00596978
66124	Josd2	0.40908	3.77338	9.01971	0.0069813	0.0352314
71900	Tmem106b	-0.362859	7.06985	16.3453	0.000627818	0.00599784
16491	Kcna3	1.36179	2.3417	25.3839	6.15272e-05	0.00100592
380728	Kcnh4	4.40129	0.441724	25.5241	5.95876e-05	0.000986929
16513	Kcnj10	1.13541	5.01917	19.9286	0.000451519	0.00470444
56418	Ykt6	-0.390878	7.92579	16.3065	0.000634926	0.00604752
20662	Sos1	-0.490508	4.7517	16.3017	0.00063581	0.0060514
16515	Kcnj12	1.4206	3.23558	26.9048	4.82129e-05	0.000848374
16518	Kcnj2	1.46448	3.77884	37.4162	6.92511e-06	0.000194809
16524	Kcnj9	1.27348	2.66556	22.2994	0.000127973	0.00176477
72371	2210408I21Rik	-1.63324	1.14194	16.2677	0.000642132	0.00609329
240034	Zfp760	-0.924854	2.23367	16.2595	0.000643663	0.00610325
67050	Nkap	-0.472142	4.92365	16.2499	0.000645468	0.00611579
106572	Rab31	-0.283874	7.80465	16.243	0.000646758	0.00612345
11538	Adnp	-0.438548	6.45043	16.2185	0.000651394	0.00616275
16456	F11r	-0.316136	9.53003	16.2078	0.00065342	0.00617363
16534	Kcnn4	0.788206	2.43442	6.6407	0.0179305	0.0695458
243743	Plxna4	-0.663364	6.66122	17.5319	0.000656746	0.0061995
110862	Kcnq3	2.62007	-0.69521	8.00245	0.0103195	0.0469774
68137	Kdelr1	0.249067	6.91046	7.4064	0.0130848	0.0556321
54354	Rassf5	-0.301796	7.09626	16.1057	0.000673198	0.00634066
76007	Zmym2	-0.633305	5.29749	16.4067	0.000676151	0.00636375
226757	Wdr26	-0.290614	7.8177	16.0856	0.000677156	0.00636848
414872	Zyg11b	-0.32742	6.44042	16.077	0.000678882	0.00637998
16542	Kdr	0.544715	3.42279	7.48172	0.0126934	0.0543689
52432	Ppp2r2d	-0.37403	4.59298	16.0405	0.000686165	0.00643545
12892	Cpox	-0.398208	5.40443	16.0398	0.000686306	0.00643545
76563	Qrsl1	-0.696551	2.79464	16.0295	0.000688386	0.00645019
109359	Abraxas2	-0.453577	5.44938	16.0254	0.000689208	0.00645312
16554	Kif13b	0.41332	5.59828	14.9585	0.000947133	0.00806461
382423	Atxn7l3b	-0.376895	6.64705	16.0145	0.000691408	0.00646238
106326	Osbpl11	-0.390639	7.0126	16.013	0.000691724	0.00646238
26431	Git2	-0.294022	7.72799	16.0009	0.000694187	0.00648061
16643	Klrd1	-1.93196	1.19829	15.9932	0.000695745	0.00649038
109161	Ube2q2	-0.327357	5.59089	15.9887	0.000696674	0.00649427
16560	Kif1a	2.43709	4.05406	14.7068	0.00221623	0.0151903
332397	Nanos1	-0.736904	3.13465	15.9807	0.000698304	0.00649992
16562	Kif1c	0.749049	6.83138	22.0506	0.000223585	0.00274866
224997	Dlgap1	-1.86946	1.12208	15.9647	0.000701593	0.00652096
75605	Kdm5b	-0.549184	4.66835	15.946	0.000705452	0.00655203
73804	Kif2c	1.40993	1.96876	11.4331	0.00296165	0.0187779
16593	Klc1	0.298669	6.23274	6.59286	0.0182943	0.0706879
50790	Acsl4	-0.293227	6.35809	15.9326	0.000708243	0.00656353
13017	Ctbp2	-0.412561	6.28035	15.9275	0.000709306	0.00656859
58861	Cysltr1	-0.526488	5.76363	15.9269	0.000714533	0.00661217
74764	Klc4	0.455865	5.86013	26.1203	5.20604e-05	0.000901078
268807	Klhl38	0.595941	2.45373	5.85904	0.0250541	0.0890616
56375	B4galt4	-0.39699	6.08422	15.8641	0.000722653	0.00666765
259277	Klk8	0.370171	6.66035	7.03634	0.0161706	0.0648142
80750	N4bp1	-0.347932	6.69693	15.8618	0.000723156	0.00666765
74114	Crot	-0.322787	5.9981	15.8463	0.000726468	0.00669171
66874	Ncbp3	-0.358653	5.90092	15.8446	0.000726821	0.00669171
17057	Klrb1a	6.20579	-0.767782	16.9403	0.000638459	0.00606751
80782	Klrb1b	2.7539	2.09183	24.1419	0.000137875	0.00187885
70394	Kptn	0.514344	2.52502	6.5904	0.0183132	0.0707275
17169	Mark3	-0.529345	5.77746	15.8581	0.000735215	0.00674888
240752	Pik3c2b	-0.864086	3.4157	15.8035	0.000735691	0.00674888
231915	Uspl1	-0.443869	4.43872	15.781	0.000740597	0.00678899
66059	Krtcap2	0.3024	5.36857	7.00726	0.0153974	0.0626515
76829	Dok5	-3.32073	-0.649822	15.7754	0.000741807	0.00679026
75620	Kxd1	0.891159	5.1695	57.5392	2.49319e-07	2.06739e-05
70789	Kynu	2.49632	1.24533	43.2163	2.01623e-06	7.75147e-05
16768	Lag3	0.587741	9.86253	24.1824	8.64814e-05	0.00129139
12577	Cdkn1c	-0.601414	4.28908	15.7382	0.000750015	0.00684048
226519	Lamc1	0.391906	4.82667	9.63662	0.00555313	0.0297897
16783	Lamp1	0.492322	10.757	50.2308	6.85984e-07	3.81714e-05
66508	Lamtor1	0.373232	7.32291	17.3715	0.000468197	0.00483321
83409	Lamtor2	0.484171	5.67317	11.5197	0.0029485	0.0187319
66096	Lamtor4	0.544332	6.11067	21.6794	0.000149285	0.00198948
27399	Ip6k1	-0.293671	7.13483	15.7023	0.000758022	0.00688898
71835	Lancl2	0.954691	1.63731	9.8158	0.0052016	0.0283006
66988	Lap3	0.229993	7.42284	6.06887	0.0228709	0.0832128
319475	Zfp672	-0.693539	3.59356	15.6658	0.000766253	0.00694886
78618	Acap2	-0.364057	7.16593	15.6591	0.000767784	0.00695619
399510	Map4k5	-0.489121	4.88078	15.6574	0.000768177	0.00695619
73158	Larp1	0.367018	7.26426	14.7382	0.00101275	0.00846475
76130	Las1l	0.351423	5.0324	6.08257	0.022736	0.0829121
229096	Ythdf3	-0.358975	6.24206	15.6389	0.000772391	0.00697919
56743	Lat2	0.669386	7.28632	45.2497	1.45728e-06	6.31007e-05
77889	Lbh	0.392942	5.52937	7.9802	0.0104102	0.0472416
30949	Lcmt1	0.612018	3.99636	14.3188	0.00115201	0.00926797
234593	Ndrg4	-1.41104	1.89846	15.6237	0.000775885	0.00699123
17308	Mgat1	-0.348353	8.21433	15.6077	0.00077959	0.00701933
109095	Rbm15b	-0.574247	4.85625	15.6054	0.00078011	0.00701933
16819	Lcn2	2.94931	5.37913	8.36724	0.0133203	0.0563351
19130	Prox1	-0.721105	2.81146	15.5906	0.000783558	0.00704037
16828	Ldha	0.907802	8.03758	43.7439	3.40736e-06	0.000116521
66663	Uba5	-0.338835	5.41088	15.533	0.000797084	0.00715177
16835	Ldlr	1.86048	4.67361	24.9335	0.00023088	0.00282194
217333	Trim47	-0.393418	5.8117	15.4823	0.000809208	0.00724826
241576	Ldlrad3	1.60954	1.73414	14.3265	0.00114928	0.00925771
230514	Leprot	0.215423	7.59856	9.83625	0.00516307	0.0282101
59010	Sqor	-0.323948	6.74766	15.4525	0.000816437	0.0072996
20111	Rps6ka1	-0.278642	9.55685	15.414	0.000825859	0.00737865
16854	Lgals3	4.02341	6.30978	76.9628	1.11139e-06	5.31578e-05
19039	Lgals3bp	1.67143	8.7184	52.6736	4.64974e-06	0.000142491
213438	P2ry10b	-0.799301	3.77135	15.4052	0.000828029	0.00738106
545276	Gal3st3	-1.80183	0.83893	15.4033	0.000828499	0.00738106
100201	Tmem64	-0.353665	6.87315	15.4012	0.000829038	0.00738106
18190	Nrxn2	-1.66817	0.932463	15.3972	0.000830027	0.00738468
243914	Lgi4	0.697628	3.61302	18.4853	0.000343863	0.00384369
230936	Phf13	-0.656593	4.17404	15.3855	0.00083293	0.00740012
269788	Lhfpl4	1.23509	2.85117	35.7254	7.37022e-06	0.000205195
14727	Lilr4b	2.74078	3.09216	63.0926	2.67815e-07	2.16418e-05
232801	Lilra5	0.396567	4.57094	8.97032	0.00711222	0.0356792
14728	Lilrb4a	3.38756	4.63192	110.098	3.14445e-08	4.43263e-06
208194	Exog	-0.619107	4.63937	15.3576	0.000839909	0.0074361
246738	Dnajc28	-0.752171	4.11439	15.3849	0.000841398	0.00744228
29806	Limd1	0.332258	4.74175	7.00173	0.0154325	0.0627138
16885	Limk1	0.221712	6.33526	5.9419	0.024165	0.0865561
16889	Lipa	0.514973	7.85552	22.1466	0.000132896	0.00182079
18583	Pde7a	-0.887181	2.78631	15.3186	0.000849758	0.00749713
381236	Lipo3	0.264792	5.49697	6.94265	0.0158132	0.0639127
73178	Wasl	-0.510166	4.35202	15.2964	0.000855435	0.00752908
270192	Rab6b	-0.429147	7.16469	15.2959	0.000855577	0.00752908
13521	Slc26a2	-0.368312	5.18577	15.2924	0.000856481	0.00752908
56722	Litaf	0.415827	7.41226	14.3979	0.00112421	0.00915462
22209	Ube2a	-0.349542	4.954	15.2889	0.000857357	0.00752908
16905	Lmna	1.43948	3.53734	48.7432	8.54053e-07	4.56104e-05
13803	Enc1	-0.479947	6.38741	15.3717	0.000860212	0.00753845
68395	LOC68395	1.76341	2.474	17.4129	0.000593145	0.00574445
74142	Lonp1	0.300262	6.22441	8.48791	0.00854521	0.0407892
19299	Abcd3	-0.281015	6.28231	15.2726	0.000861571	0.00753845
16948	Lox	4.62929	4.15532	71.909	1.08142e-06	5.25668e-05
225432	Rbm27	-0.47657	4.73655	15.2693	0.000862413	0.00754062
99010	Lpcat4	1.40866	1.65828	7.25545	0.0143089	0.0595205
329908	Usp24	-0.334408	7.70874	15.2556	0.000865974	0.00756133
16956	Lpl	3.16732	7.0746	129.853	3.13417e-08	4.43263e-06
70925	Cdkn2aip	-0.714161	4.09618	15.2403	0.000869959	0.00758569
225875	Lrfn4	1.83799	0.543023	5.72084	0.0271965	0.0945321
100503651	Gm15354	-1.84808	0.747513	15.2159	0.000876357	0.00762989
76905	Lrg1	3.7219	4.13145	7.29042	0.0190731	0.0726449
67948	Fbxo28	-0.408092	5.27448	15.2118	0.000877444	0.00762998
74354	Lrguk	2.68619	2.25228	27.7132	6.18602e-05	0.00100877
76633	Lrmda	0.456154	3.00552	5.74382	0.026352	0.0924069
16976	Lrpap1	0.508154	7.42515	26.2273	5.08232e-05	0.000883279
76612	Lrrc27	2.68089	1.47565	50.7665	6.34662e-07	3.64342e-05
231549	Lrrc8d	0.20404	6.37429	9.7347	0.00535754	0.0289362
16978	Lrrfip1	0.389336	6.54858	14.5115	0.00108555	0.00891996
50783	Lsm4	0.607051	5.22638	19.5323	0.000259515	0.00307134
317653	Klk14	-2.15522	1.39429	15.4541	0.000899116	0.00777579
56013	Srcin1	-1.56326	1.04254	15.1238	0.000900989	0.00778452
28105	Trim36	-0.609944	4.88813	15.1572	0.000901353	0.00778452
16985	Lsp1	0.918301	7.31226	37.4901	1.12156e-05	0.000276296
17002	Ltf	3.19757	5.99786	14.5968	0.0023702	0.0159672
546643	Ly6a2	2.08078	1.52429	7.31877	0.0159181	0.0642139
100041546	Ly6c2	2.00118	2.92801	6.88644	0.0213653	0.0789875
17069	Ly6e	0.379728	10.4643	10.8201	0.00364749	0.0220123
57248	Ly6i	1.76053	1.06715	8.1792	0.00973968	0.0450154
100568459	Bc1	-3.53889	-0.775864	15.0826	0.000912261	0.00783949
17076	Ly75	2.3099	0.357987	10.7181	0.00376831	0.0224032
15979	Ifngr1	-0.388405	9.17479	15.0789	0.000913279	0.00783949
78825	Desi2	-0.418379	4.71896	15.0716	0.000915279	0.00785135
93687	Csnk1a1	-0.314279	7.12066	15.0538	0.000920236	0.00788853
17084	Ly86	0.269097	9.83798	10.7446	0.0037334	0.0223002
17085	Ly9	2.23445	6.30757	179.2	1.4778e-10	1.17181e-07
26394	Lypla2	0.2485	6.3789	7.07791	0.0149568	0.0614297
226252	Fam160b1	-0.42129	5.56297	15.0009	0.000935056	0.00799397
53376	Usp2	-0.469744	6.64555	15.1129	0.000935979	0.00799648
17101	Lyst	0.622995	5.71314	17.5311	0.000497219	0.00504678
54396	Irgm2	-0.480929	5.90549	14.9729	0.000943019	0.00804579
242557	Atg4c	-0.628326	4.16986	14.9679	0.000944455	0.00805262
21974	Top2b	-0.383267	6.52524	14.963	0.000945861	0.00805919
17110	Lyz1	1.5834	5.36899	15.0353	0.00201123	0.0140432
58894	Zfp862-ps	-0.553804	5.55291	15.0614	0.000950476	0.00808765
77305	Wdr82	-0.329748	6.56241	14.9351	0.000953875	0.00811113
17105	Lyz2	1.60605	9.53004	21.5702	0.000506714	0.00511024
268996	Ss18	-0.409989	6.52428	14.9263	0.000956436	0.00812203
19211	Pten	-0.482215	7.6759	15.2687	0.00095776	0.00812782
17113	M6pr	0.218529	8.64769	8.16999	0.00966452	0.0447496
218613	Mier3	-0.718583	3.51185	14.8836	0.000968895	0.00821134
56504	Srpk3	-0.768441	3.04723	14.8782	0.000970512	0.00821955
380629	Heca	-0.363643	5.99369	14.8682	0.000973436	0.00822938
107227	Macrod1	0.609579	3.41965	9.45018	0.00594719	0.0313026
17123	Madcam1	3.30459	0.0680476	17.1245	0.000502038	0.00507518
17133	Maff	2.53544	2.76722	126.159	3.94845e-10	2.25007e-07
94275	Maged1	0.249147	6.90858	7.8709	0.0108686	0.0487163
14426	Galnt4	-0.471163	6.21975	14.8716	0.000980368	0.00826855
75625	Mageh1	2.42243	2.61524	73.6141	3.65008e-08	4.97942e-06
12153	Bmp1	-0.728678	3.23864	14.8398	0.000981905	0.00827186
22632	Yy1	-0.320785	6.21685	14.8353	0.000983233	0.00827756
22330	Vcl	-0.661986	4.20091	14.8023	0.000993153	0.00835552
71738	Mamdc2	5.1316	1.66398	19.7821	0.000549091	0.00541283
22764	Zfx	-0.551197	5.10798	14.7942	0.00099561	0.0083651
114893	Dcun1d1	-0.428077	4.84653	14.7748	0.00100151	0.0084091
67608	Narf	-0.547434	5.52257	14.8552	0.00100259	0.00841257
71729	Rgs12	-0.938795	2.9168	14.766	0.00100419	0.00842047
17158	Man2a1	0.579681	6.03148	10.4867	0.00510864	0.027973
170767	Rfxap	-0.521366	4.11681	14.7425	0.00101143	0.00846475
319655	Podxl2	-1.09422	1.92084	14.7394	0.00101237	0.00846475
17159	Man2b1	0.413964	11.5854	22.6187	0.000118326	0.00165612
30951	Cbx8	-0.949226	2.57824	14.738	0.00101281	0.00846475
17160	Man2b2	0.231128	9.0753	9.66964	0.00548641	0.0294941
73744	Man2c1	0.289546	6.45422	8.10849	0.0098994	0.0455215
215928	Mfsd4b5	-2.08795	2.43285	16.3707	0.00102241	0.00852811
22278	Usf1	-0.330052	6.74184	14.6868	0.00102877	0.00857559
17758	Map4	0.402326	8.71169	11.9854	0.00248784	0.0165552
56699	Cdc42ep4	-0.455634	4.95273	14.6724	0.0010333	0.00860203
13548	Dyrk1a	-0.392752	5.95433	14.6673	0.00103491	0.0086098
26417	Mapk3	0.301745	8.35769	11.8983	0.00251278	0.0166611
75841	Rnf139	-0.445464	5.94344	14.6502	0.00104035	0.00864373
70885	Ints10	-0.426729	4.38781	14.6364	0.00104477	0.00867473
74841	Usp38	-0.432972	5.10397	14.6308	0.00104655	0.00868381
233315	Mtmr10	-0.384142	5.03923	14.6238	0.00104878	0.00869669
19099	Mapk8ip1	0.773385	2.93687	6.32328	0.0211851	0.0785661
17164	Mapkapk2	0.577833	7.91631	45.8002	1.33703e-06	5.99395e-05
26356	Ing1	-0.403512	5.21266	14.611	0.0010529	0.00871375
17966	Nbr1	-0.293984	7.21099	14.5965	0.00105759	0.00874685
79566	Sh3bp5l	-0.463546	4.80296	14.5875	0.00106053	0.0087654
14629	Gclc	-0.406699	6.00391	14.5772	0.00106388	0.00878743
107368	Pdzd8	-0.311076	6.18906	14.5736	0.00106504	0.00878936
102626	Mapkapk3	0.760238	4.92355	34.6014	9.09129e-06	0.00024101
71779	Marchf8	0.285651	6.54514	12.6817	0.00193835	0.0136621
12929	Crkl	-0.398443	6.5307	14.5606	0.0010693	0.00880884
277010	Marveld1	0.567536	3.46976	7.51898	0.0125046	0.0537601
17174	Masp1	0.870977	3.16533	9.51537	0.00614904	0.0321703
234730	Fcsk	-0.54797	4.1778	14.5201	0.0010827	0.00890225
239796	Mb21d2	1.7616	2.5607	25.9991	5.68955e-05	0.000951032
17191	Mbd2	0.322223	5.77	9.04766	0.00690839	0.0349529
69189	Mcemp1	1.67597	2.87693	6.22279	0.0267451	0.0933209
94178	Mcoln1	0.371117	5.09749	7.82767	0.011056	0.0492687
68279	Mcoln2	4.3355	-0.580146	23.5985	9.33839e-05	0.00137039
66815	Mcub	1.79509	2.08095	20.417	0.000206588	0.00257343
228662	Btbd3	-0.683977	3.73681	14.4671	0.00110048	0.00900757
18569	Pdcd4	-0.502273	5.43672	14.4574	0.00110378	0.00902878
101185	Pot1a	-0.46432	4.08607	14.4451	0.00110797	0.00905399
16543	Mdfic	1.73505	4.56434	60.7439	4.41793e-07	2.87437e-05
17448	Mdh2	0.253837	6.878	8.98476	0.00707366	0.0355139
100019	Mdn1	0.392387	5.37727	9.05684	0.00688464	0.0348963
17256	Mea1	0.473016	5.02753	19.816	0.000240788	0.00290192
21841	Tia1	-0.750089	4.05779	14.4793	0.0011232	0.00915224
66172	Med11	0.359192	4.36055	9.72085	0.0053847	0.0290651
109333	Pkn2	-0.469972	5.10989	14.3938	0.00112562	0.00916018
26896	Med14	0.301318	4.955	6.3726	0.0200795	0.0756154
66999	Med28	0.508423	6.13949	26.3883	4.90226e-05	0.000860235
320333	D830030K20Rik	-1.47098	2.03824	14.4022	0.00113299	0.00920245
18475	Pafah1b2	-0.292704	5.97058	14.3666	0.0011351	0.00920644
320080	Zbtb39	-0.493886	4.41457	14.365	0.00113566	0.00920644
59045	Stard3	-0.313914	7.28221	14.3635	0.0011362	0.00920644
72826	Fam76b	-0.714213	5.20004	15.105	0.00113638	0.00920644
214058	Megf11	1.28631	1.48735	8.73134	0.00778554	0.0382109
269878	Megf8	0.454937	7.19299	15.3554	0.000860788	0.00753845
230316	Megf9	0.552194	3.22421	12.9439	0.00177989	0.0127579
74054	4931406B18Rik	-2.23808	0.184455	14.3424	0.00114363	0.00924157
93679	Trim8	-0.327101	7.4503	14.3386	0.00114496	0.00924638
215436	Slc35e3	-0.389843	5.74831	14.3329	0.001147	0.00925231
100862307		-0.623856	3.38212	14.3325	0.00114715	0.00925231
30945	Rnf19a	-0.513269	4.27283	14.3302	0.00114794	0.00925284
17285	Meox1	1.9579	-0.274474	6.89346	0.0161382	0.0647312
68631	Cryl1	-0.34113	6.8107	14.3219	0.00115089	0.00926481
70083	Metrn	0.470376	3.53	6.44554	0.0194676	0.0737709
353187	Nr1d2	-0.43665	5.32886	14.3065	0.00115641	0.00929744
381524	Mexis	1.97342	0.105763	7.61751	0.0120204	0.0522093
17304	Mfge8	0.413121	5.52852	10.4466	0.00414711	0.0241461
66868	Mfsd1	0.390202	7.93275	24.8561	6.94762e-05	0.00110005
68294	Mfsd10	0.279553	5.7957	6.25221	0.0211374	0.0784813
110639	Prps2	-0.318062	6.92314	14.2721	0.00116877	0.00936714
66610	Abi3	-0.272573	8.66393	14.253	0.00117572	0.00941691
73822	Mfsd12	1.23181	5.54592	60.668	2.48479e-07	2.06739e-05
75146	Mfsd13a	0.867961	4.72761	44.2149	1.71683e-06	6.93675e-05
67300	Cltc	-0.280143	9.92546	14.2276	0.001185	0.0094733
233058	Zfp420	-1.1339	1.68764	14.2117	0.00119087	0.00951418
243197	Mfsd7a	1.1244	1.50156	10.7963	0.0036664	0.0220529
67477	Abhd15	-0.54176	6.73289	14.8392	0.0011933	0.00952167
12005	Axin1	-0.397101	5.56723	14.197	0.00119632	0.00953471
17314	Mgmt	0.667971	2.47096	9.22815	0.00645754	0.033213
66849	Ppp1r2	-0.364996	6.34859	14.1883	0.00119953	0.00955333
56615	Mgst1	1.41117	2.31447	6.30755	0.0236526	0.0852745
171580	Mical1	0.986738	5.22044	64.0334	1.09701e-07	1.11343e-05
320878	Mical2	0.97372	1.82274	7.22211	0.0141004	0.0588654
15365	Hmga2-ps1	-0.534236	6.03819	14.5062	0.00121074	0.00961841
433771	Micos10	0.285837	5.46595	7.34698	0.013403	0.0565118
59040	Rhot1	-0.385227	5.4455	14.1416	0.00121707	0.00965665
12314	Calm2	-0.305631	8.86454	14.1319	0.00122076	0.00967987
224904	Micos13	0.619951	4.94287	27.6393	3.72039e-05	0.000687053
103742	Mien1	0.437426	4.62925	13.432	0.00152163	0.0113492
20320	Nptn	-0.280794	7.98959	14.0729	0.00124341	0.00984105
17319	Mif	1.36868	6.0797	77.4373	6.52117e-08	7.59028e-06
69674	Mif4gd	0.415946	4.95952	11.1485	0.00324383	0.0201738
380732	Milr1	0.999928	4.51621	64.8136	9.98326e-08	1.04676e-05
209743	Minar1	2.88781	2.09615	49.4604	7.67961e-07	4.19962e-05
50932	Mink1	0.460428	6.24921	19.3887	0.000269594	0.00317285
735265	Mir703	0.742719	2.24603	8.61959	0.00812451	0.0395381
70355	Gprc5c	-1.59944	0.995334	13.9973	0.00127309	0.0100321
30853	Mlf2	0.26085	7.73974	9.29029	0.00630996	0.0326684
59057	Zfp24	-0.397618	5.5318	13.9804	0.00127985	0.0100676
246198	Mllt6	0.436617	5.91521	11.8293	0.00257172	0.0169493
20853	Stau1	-0.257765	6.89287	13.9781	0.00128077	0.0100676
327826	Frs2	-0.54149	4.85224	13.9716	0.00128337	0.0100689
67468	Mmd	0.247212	5.28443	6.54871	0.0186374	0.0715192
18992	Pou3f2	-2.48975	-0.410027	13.9703	0.00128389	0.0100689
17381	Mmp12	4.61758	5.03724	46.9732	1.51432e-05	0.000344305
12576	Cdkn1b	-0.442759	5.4409	13.9674	0.00128507	0.0100689
17387	Mmp14	1.05547	6.20841	52.0936	9.24908e-07	4.80672e-05
14456	Gas6	-0.421027	8.33178	13.9944	0.00129149	0.010108
58223	Mmp19	1.43896	1.02228	6.26694	0.0210046	0.0781254
17390	Mmp2	0.37577	5.84523	8.0884	0.0100303	0.0459735
240047	Mmp25	1.67716	2.33659	7.48023	0.0155354	0.0630309
17428	Mnt	0.303516	6.06394	6.83015	0.0165675	0.0657671
71069	Stox2	-2.02995	0.298372	13.9307	0.00129992	0.0101428
69780	Smap2	-0.259672	9.79465	13.9248	0.00130233	0.0101553
13860	Eps8	-0.885577	3.76912	14.2554	0.00130346	0.0101578
56708	Clcf1	-0.634829	3.54319	13.9195	0.00130449	0.0101597
214944	Mob3b	1.10983	0.870822	6.85995	0.0163638	0.0652076
68591	Mocos	2.29054	1.8853	28.709	2.95618e-05	0.000575232
14531	Gcm1	-2.26544	2.29424	15.5254	0.00131173	0.0101973
56738	Mocs1	0.528606	4.87869	21.6973	0.000148616	0.00198265
17476	Mpeg1	0.454156	12.2646	34.3349	9.5615e-06	0.000250117
68047	Mpnd	0.66425	5.16134	30.3276	2.10814e-05	0.000443793
17524	Mpp1	0.519693	5.49098	26.9633	4.31433e-05	0.0007742
56524	Mpp6	0.327648	5.0665	9.60623	0.00561533	0.0300345
14017	Evi2a	-0.365233	7.53788	13.8868	0.00131792	0.0102078
14732	Gpam	-0.512	4.46108	13.883	0.0013195	0.0102115
16416	Itgb3	-0.366306	7.34587	13.8815	0.00132012	0.0102115
246221	Mpst	1.20419	4.71826	53.334	4.40788e-07	2.87437e-05
56217	Mpp5	-0.460948	4.84967	13.8779	0.00132161	0.0102115
234384	Mpv17l2	0.4031	4.68155	11.3625	0.00301361	0.0190668
668727	Mrgpra2a	2.82366	0.9713	7.75267	0.0133331	0.056358
78937	Avl9	-0.403442	5.62496	13.8396	0.00133759	0.0103112
244238	Mrgpre	1.11159	3.95916	54.4065	3.7998e-07	2.6488e-05
238386	Btbd7	-0.423336	4.67029	13.8314	0.00134103	0.0103301
665574	Gm7694	-0.686065	4.38044	13.9449	0.00134207	0.0103318
223658	Mroh1	0.547763	6.56458	46.99	1.11273e-06	5.31578e-05
56282	Mrpl12	0.388653	4.20361	9.79793	0.00523553	0.0284467
19224	Ptgs1	-0.338847	9.97842	13.8129	0.00134885	0.0103651
65945	Clstn1	-0.261746	8.14302	13.8086	0.00135071	0.0103731
22694	Zfp35	-0.61122	4.03064	13.8007	0.00135403	0.0103911
68537	Mrpl13	0.361384	4.1682	8.00149	0.0103234	0.0469774
12125	Bcl2l11	-0.345381	5.28666	13.7769	0.00136423	0.010458
27397	Mrpl17	0.265731	4.91856	7.90016	0.0107437	0.0483522
78798	Eml4	-0.368272	6.20834	13.7582	0.00137228	0.010507
19935	Mrpl23	0.381889	4.66639	6.32115	0.0205242	0.0768662
68795	Ubr3	-0.391613	6.29502	13.7488	0.00137637	0.0105256
67707	Mrpl24	0.26491	5.25064	7.00246	0.0154279	0.0627138
107734	Mrpl30	0.858004	4.42706	27.2319	4.06667e-05	0.000739167
66845	Mrpl33	0.59249	3.36978	10.4074	0.00420519	0.0243502
74136	Sec14l1	-0.226851	8.14518	13.7	0.00139771	0.0106631
60441	Mrpl38	0.319046	4.64875	6.3276	0.0204678	0.0767735
66163	Mrpl4	0.282684	4.91681	8.06211	0.0100808	0.0461547
268567	Tmem229b	-0.337963	6.3451	13.6842	0.00140468	0.010697
20648	Snta1	-0.406226	7.05549	13.6697	0.00141115	0.0107398
228061	Agps	-0.30423	6.9894	13.6472	0.00142119	0.0108097
107733	Mrpl41	0.422193	3.38272	8.48779	0.00854558	0.0407892
52443	Mrpl48	0.308286	4.82874	12.0542	0.00238486	0.0160343
18515	Pbx2	-0.27849	6.48543	13.6397	0.00142456	0.0108115
68836	Mrpl52	0.804765	5.117	27.2004	4.1966e-05	0.000757358
66047	Mrpl54	0.623039	3.55145	13.1615	0.00165919	0.0121048
66407	Mrps15	0.358126	4.74331	6.11846	0.0223867	0.0818502
68735	Mrps18c	0.416273	3.71997	6.19343	0.0216766	0.0798057
70227	Zfp619	-0.968959	2.86997	13.5842	0.00144985	0.010973
14296	Frat1	-0.767892	2.59345	13.5829	0.00145044	0.010973
14154	Fem1a	-0.342218	6.18222	13.5711	0.00145584	0.0110073
66292	Mrps21	0.365458	4.58293	8.54442	0.00836176	0.0402632
64660	Mrps24	0.456409	4.14364	10.9883	0.0034289	0.0209853
19158	Cyth2	-0.358998	5.36512	13.5621	0.00146	0.0110191
66230	Mrps28	0.453829	2.88437	6.04815	0.0230767	0.0837454
320191	Hook3	-0.494921	5.79385	13.6152	0.00146877	0.0110721
79044	Mrps34	0.390524	4.75855	13.8392	0.00133777	0.0103112
20947	Swap70	-0.313843	6.56274	13.5334	0.00147337	0.0110935
66128	Mrps36	0.713904	3.18765	14.0019	0.00127128	0.0100241
170763	Zfp87	-0.66933	3.86642	13.5272	0.00147628	0.0111002
109245	Lrrc39	-0.847825	3.19273	13.5254	0.0014771	0.0111002
64380	Ms4a4c	1.43792	3.09098	9.29733	0.00842628	0.0404175
230126	Shb	-0.431583	4.52014	13.5222	0.00147862	0.0111002
20585	Hltf	-0.344691	6.19605	13.4964	0.00149079	0.0111849
73656	Ms4a6c	0.948834	5.98829	18.7572	0.000631194	0.00602119
68774	Ms4a6d	0.733239	6.49145	30.7255	2.37449e-05	0.000479753
16873	Lhx5	-2.6752	-0.408766	13.4836	0.00149685	0.0112105
17687	Msh5	1.18003	0.370773	5.95258	0.0240531	0.0863015
13557	E2f3	-0.403489	5.15504	13.4642	0.00150614	0.0112629
66234	Msmo1	0.495281	4.87025	11.8863	0.0025229	0.0167057
17698	Msn	0.194599	10.1139	5.93248	0.0242643	0.0868382
12491	Cd36	-1.15096	4.19423	14.9741	0.00151096	0.0112828
17748	Mt1	0.632206	5.56457	14.4978	0.00128569	0.0100689
116871	Mta3	0.358988	4.69461	11.6256	0.00275505	0.017788
18018	Nfatc1	-0.258462	7.21887	13.4192	0.00152788	0.0113891
18782	Pla2g2d	-1.477	2.93262	14.5874	0.00153009	0.0113989
66146	Maco1	-0.370143	5.49964	13.4097	0.00153251	0.0114102
214627	Tent4b	-0.39982	5.39794	13.4035	0.00153553	0.0114259
66209	Inip	-0.356368	5.52964	13.3928	0.00154078	0.0114583
270685	Mthfd1l	0.592728	3.91987	13.9045	0.00131061	0.0101948
17768	Mthfd2	1.06922	4.99481	24.8499	0.000122749	0.00170759
100039707	Mthfsl	0.326688	4.18561	5.49541	0.0294165	0.0999483
212398	Frat2	-1.14383	1.57603	13.3605	0.00155676	0.0115501
67885	Mtln	0.542472	3.82356	13.9141	0.0013067	0.0101706
98910	Usp6nl	-0.559453	4.3577	13.3526	0.00156067	0.0115648
73711	Mvb12a	0.444547	4.92431	15.6462	0.000770713	0.00696938
78388	Mvp	0.797135	7.16975	37.4887	7.39137e-06	0.000205195
18432	Mybbp1a	0.232481	7.24207	9.07956	0.00682624	0.0346557
192786	Rapgef6	-0.424346	5.63291	13.3301	0.00157192	0.0116217
17869	Myc	0.575542	4.1387	7.48566	0.0131046	0.0556626
28106	Mydgf	0.32781	5.81379	11.6505	0.00273193	0.0176907
229791	Plppr4	-1.13597	1.89777	13.304	0.00158512	0.0116989
73174	Tbkbp1	-0.352148	5.88243	13.2902	0.00159214	0.0117422
67139	Mis12	-0.406683	4.80553	13.2888	0.00159284	0.0117422
24135	Zfp68	-0.514857	4.47193	13.2816	0.00159651	0.0117625
17886	Myh9	0.385333	10.5822	8.56131	0.00879452	0.0416425
67268	Myl12a	0.283854	6.11793	9.23992	0.00642929	0.033104
76479	Smndc1	-0.335416	5.68005	13.2577	0.00160878	0.0118322
17755	Map1b	-1.13213	2.54342	13.2556	0.00160987	0.0118334
108062	Cstf2	-0.391404	5.34626	13.2449	0.00161537	0.0118669
19821	Rnf2	-0.432832	5.58059	13.2151	0.00163089	0.011974
67938	Myl12b	0.288054	7.49627	14.3864	0.0011282	0.00917534
14766	Adgrg1	-0.347511	10.6844	13.2077	0.00163478	0.0119887
17904	Myl6	0.64005	7.58277	51.0392	6.10167e-07	3.5758e-05
72320	Kifbp	-0.324978	6.02381	13.1971	0.00164034	0.0120156
66139	Mymk	0.671513	4.75812	38.3429	4.59586e-06	0.000142491
17909	Myo10	2.3013	3.52006	34.2828	3.12674e-05	0.000601045
14672	Gna11	-0.512869	4.34383	13.1714	0.00165394	0.0120889
17913	Myo1c	0.367891	6.71609	16.5337	0.000594492	0.0057531
67888	Tmem100	-0.480294	5.3646	13.1692	0.00165511	0.0120889
320683	Zfp629	-0.40584	5.02032	13.1627	0.00165857	0.0121048
71602	Myo1e	1.48218	6.14529	73.3074	1.73356e-07	1.59374e-05
17916	Myo1f	0.521101	8.59675	28.0417	3.40997e-05	0.000642828
320207	Pik3r5	-0.31834	7.35963	13.1482	0.00166633	0.012142
246177	Myo1g	0.553127	5.38096	11.5167	0.00308973	0.0194925
17918	Myo5a	1.24663	5.68396	31.9215	4.47698e-05	0.00079551
80907	Lactb	-0.372521	5.39568	13.1065	0.00168883	0.0122857
114332	Lyve1	-1.97531	3.99295	15.6705	0.00169023	0.0122888
668171	Zxda	-0.521596	3.96294	13.0961	0.00169447	0.0123125
192976	Lrrc75a	-0.474903	4.45811	13.0916	0.00169697	0.0123237
72656	Ints8	-0.55851	4.4026	13.0822	0.00170209	0.0123538
17921	Myo7a	0.249827	6.85221	6.81877	0.016646	0.0659676
103583	Fbxw11	-0.236938	7.05142	13.063	0.00171267	0.0124164
226154	Lzts2	-0.649459	3.2319	13.0564	0.00171629	0.0124301
20491	Sla	-0.273092	7.83309	13.0533	0.00171801	0.0124301
54394	Crlf3	-0.325972	6.25867	13.0526	0.00171844	0.0124301
17925	Myo9b	0.733697	7.55736	22.7925	0.000189899	0.00240924
102657	Cd276	-0.881781	5.75807	14.7286	0.00172409	0.0124636
14645	Glul	-0.445205	10.6306	13.208	0.00172651	0.0124739
110119	Mpi	-0.357897	5.73995	13.0239	0.00173441	0.0125203
21871	Atp6v0a2	-0.269742	7.48343	13.023	0.0017349	0.0125203
18761	Prkcq	-1.3018	2.98807	13.8538	0.00173603	0.0125214
226101	Myof	2.57138	3.86934	38.8431	2.1093e-05	0.000443793
73341	Arhgef6	-0.291464	7.25828	13.014	0.00173995	0.0125303
17929	Myom1	0.362184	4.18562	7.92529	0.0106377	0.0480457
117589	Asb7	-0.527683	4.06578	13.0085	0.00174306	0.0125429
67877	Naa20	0.685404	4.53743	22.8408	0.000112087	0.00158358
72560	Naalad2	1.7106	6.15371	250.27	7.8287e-13	2.48307e-09
74596	Cds1	-0.381074	6.29826	12.9942	0.00175115	0.0125803
17936	Nab1	0.298177	5.66073	9.44571	0.00595701	0.0313206
66087	Emc3	-0.24719	6.92254	12.9865	0.00175549	0.0125972
17937	Nab2	0.658549	5.62006	25.4072	6.11994e-05	0.00100559
17938	Naca	0.704365	8.10527	52.599	4.88608e-07	3.13079e-05
65112	Pmepa1	-0.360831	9.08096	12.9272	0.00178953	0.0128197
26557	Homer2	-2.17738	0.210473	12.9153	0.00179644	0.012862
19275	Ptprn	-2.76418	-0.327502	12.8988	0.00180608	0.0129237
94190	Ophn1	-0.377929	7.01871	12.8963	0.00180753	0.0129268
192185	Nadk	0.580197	7.03151	33.5228	1.11671e-05	0.000275706
56174	Nagk	0.555266	4.804	27.8693	3.53936e-05	0.000659381
66975	Trappc13	-0.417976	4.85799	12.889	0.00181181	0.0129355
59007	Ngly1	-0.377703	4.5708	12.8617	0.00182796	0.013043
27419	Naglu	0.39708	8.00048	24	8.48887e-05	0.00127756
17948	Naip2	0.382877	7.18312	19.9096	0.000234941	0.00285114
67198	Spats2l	-2.05129	0.129394	12.8552	0.00183181	0.013043
12156	Bmp2	-2.26714	0.314508	12.8549	0.001832	0.013043
59027	Nampt	0.492143	5.74423	13.5233	0.0014781	0.0111002
53605	Nap1l1	0.55689	7.48455	36.3617	6.55713e-06	0.000185771
14800	Gria2	-2.11038	0.0974316	12.8212	0.00185217	0.0131644
271457	Rab5a	-0.278029	6.42573	12.8173	0.00185449	0.01317
108124	Napa	0.340708	6.79824	25.6467	5.79466e-05	0.0009662
68646	Nadk2	-0.43656	5.21578	12.8145	0.00185618	0.0131708
223646	Naprt	0.414336	3.78269	7.76823	0.0113197	0.0500046
50799	Slc25a13	-0.781641	2.23644	12.7912	0.00187035	0.0132496
269642	Nat8l	0.36742	5.28874	7.34505	0.0134135	0.0565281
381406	Trp53rka	-0.374306	4.84269	12.7837	0.00187488	0.0132737
66176	Nat9	0.381965	4.42833	8.2342	0.00942589	0.043901
233038	Nccrp1	1.73639	0.785911	9.02985	0.00695477	0.0351395
22022	Tpst2	-0.327419	7.64597	12.7615	0.00188854	0.0133481
241113	Prkag3	-2.29552	2.97676	14.8714	0.0019189	0.0135521
224088	Atp13a3	-0.330472	6.74814	12.7115	0.00191953	0.0135521
320024	Nceh1	1.70804	5.2105	100.635	4.86107e-09	1.28484e-06
17970	Ncf2	0.223091	8.43097	6.4568	0.019375	0.073442
17972	Ncf4	0.515708	6.20017	47.2421	1.07073e-06	5.22476e-05
17975	Ncl	0.427457	8.51846	20.3159	0.000211314	0.0026258
229285	Spg20	-0.283868	7.10367	12.6706	0.00194535	0.0136962
237500	Tmtc3	-0.470544	4.56345	12.6667	0.00194784	0.0137062
29812	Ndrg3	0.31841	6.71284	9.30664	0.00627175	0.0325705
74315	Rnf145	-0.294836	6.78754	12.6609	0.00195155	0.013717
15531	Ndst1	0.654788	6.0016	16.0316	0.000903337	0.00779635
54405	Ndufa1	0.660495	5.00041	20.1481	0.000220742	0.00272159
78829	Tsc22d4	-0.259821	8.15109	12.6278	0.00197277	0.0138432
22718	Zfp60	-0.651653	3.7485	12.6211	0.00197714	0.0138662
66414	Ndufa12	0.42218	3.96535	7.34798	0.0133976	0.0565076
67184	Ndufa13	0.693204	6.41955	34.1163	9.96708e-06	0.000256246
75320	Etnk1	-0.309036	7.68475	12.6117	0.00198321	0.0138857
20262	Stmn3	-2.3821	0.00824686	12.5985	0.00199186	0.0139386
17991	Ndufa2	0.761589	5.51832	31.7674	1.57529e-05	0.000355618
107035	Fbxo38	-0.320677	5.68496	12.5911	0.00199664	0.0139567
66091	Ndufa3	0.426049	5.30392	10.197	0.00453308	0.0256403
67130	Ndufa6	0.629304	4.43828	25.3748	6.16553e-05	0.00100672
233276	Tubgcp5	-0.638914	5.92795	13.4184	0.00202317	0.0141188
66416	Ndufa7	0.42645	5.22909	9.43239	0.00598638	0.0314405
208501	Ndufaf8	0.618604	3.51804	9.47565	0.00589157	0.0311443
68342	Ndufb10	0.38458	5.82792	17.878	0.000406388	0.00436566
192198	Lrrc4	-1.24484	2.58904	12.847	0.0020278	0.01412
14593	Ggps1	-0.483252	4.34214	12.5359	0.00203315	0.0141476
74734	Rhoh	-0.273047	6.06498	12.5347	0.00203399	0.0141476
68910	Zfp467	-0.320088	6.09213	12.5132	0.0020484	0.01424
56427	Tubd1	-1.13377	1.37097	12.5105	0.0020502	0.0142447
227120	Plcl1	-0.433337	5.55759	12.5082	0.00205175	0.0142449
26465	Zfp146	-0.440381	5.26228	12.5071	0.00205247	0.0142449
78834	Zfp623	-0.767693	3.20356	12.5004	0.002057	0.0142654
56707	Zfp111	-0.692062	3.64514	12.4994	0.00205767	0.0142654
12728	Clcn5	-0.424108	4.35893	12.4746	0.00207453	0.0143744
11832	Aqp7	-1.98952	2.68407	14.0572	0.00207781	0.0143893
230793	Ahdc1	-0.444664	5.27566	12.4108	0.00211862	0.0146639
104130	Ndufb11	0.447621	5.77932	14.2763	0.00116725	0.00936085
320808	Dcaf5	-0.421214	5.4471	12.3956	0.00212925	0.0147214
56795	Arl10	-0.462012	5.42444	12.3805	0.0021399	0.014787
474156	Zbtb9	-0.574631	3.53748	12.3772	0.00214223	0.0147942
20405	Sh3gl1	-0.391117	5.57292	12.3758	0.00214327	0.0147942
68198	Ndufb2	0.688625	3.41614	11.5624	0.0028149	0.0180367
68194	Ndufb4	0.278556	4.30325	5.97463	0.0238238	0.0857209
66046	Ndufb5	0.561715	5.2315	23.9047	8.68241e-05	0.0012944
66916	Ndufb7	0.638437	5.39638	33.6148	1.09711e-05	0.000273877
67264	Ndufb8	0.312847	5.83833	10.3389	0.00430902	0.024793
56314	Zfp113	-0.688025	3.73644	12.3161	0.002186	0.01504
66218	Ndufb9	0.635189	5.37897	24.8458	6.9643e-05	0.00110032
68197	Ndufc2	0.340151	6.03337	13.315	0.00157952	0.0116643
80890	Trim2	-0.651098	4.93231	12.7006	0.00221022	0.0151715
226646	Ndufs2	0.290844	7.01129	10.7763	0.00369213	0.0221475
68349	Ndufs3	0.357166	5.69694	10.7289	0.00375404	0.0223498
171543	Bmf	-0.376145	7.16105	12.2789	0.00221308	0.015177
17993	Ndufs4	0.359186	4.39496	9.3295	0.00621877	0.0324148
14939	Gzmb	-1.67096	0.153247	12.2724	0.00221786	0.0151933
266781	Snx17	-0.270918	8.05538	12.2675	0.00222143	0.0152096
71923	Borcs6	-0.31752	5.71197	12.2569	0.00222928	0.0152551
241311	Zbtb34	-0.461795	4.71073	12.2529	0.00223222	0.0152669
26403	Map3k11	-0.264412	7.30107	12.2447	0.00223829	0.0153002
595136	Ndufs5	0.511156	4.41629	15.6785	0.000763374	0.0069277
407785	Ndufs6	0.352141	4.71121	8.12484	0.00983634	0.0452971
238692	Zfp874a	-0.752936	3.1191	12.2332	0.00224686	0.015334
232906	Arhgap35	-0.352018	5.23438	12.2223	0.00225499	0.0153812
54343	Atf7ip	-0.360228	5.81012	12.2173	0.00225875	0.0153986
75406	Ndufs7	0.372006	5.51897	8.74043	0.00775868	0.0381233
18670	Abcb4	-0.589511	6.17565	12.9789	0.0022618	0.0154028
15444	Hpca	-1.46615	2.29741	12.6209	0.00226602	0.0154233
74570	Zkscan1	-0.597467	4.16399	12.2019	0.00227037	0.0154446
71765	Klhdc3	-0.311184	6.25759	12.1982	0.00227315	0.0154552
78330	Ndufv3	0.497442	5.07348	28.4906	3.09693e-05	0.000596295
26888	Clec4a2	-0.356451	5.35039	12.1593	0.00230277	0.0156399
216188	Aldh1l2	-0.866312	2.86983	12.1468	0.00231237	0.0156884
66961	Neat1	1.22643	3.04497	21.1896	0.000168894	0.00219217
23821	Bace1	-0.558105	3.54118	12.1421	0.00231599	0.0157044
11765	Ap1g1	-0.278121	6.89245	12.1286	0.00232638	0.0157665
19303	Pxn	-0.301033	7.99237	12.1232	0.00233062	0.0157795
232944	Mark4	-0.30298	5.49497	12.1229	0.0023308	0.0157795
66147	Necap2	0.21793	7.69838	6.7403	0.0171989	0.0675339
18002	Nedd8	0.360071	5.42695	8.87129	0.00738304	0.0366896
382913	Neil2	1.28433	0.163118	6.5512	0.0186178	0.0714904
219024	Pip4p1	-0.311583	6.39056	12.1092	0.00234151	0.0158183
53892	Ppm1d	-0.546645	3.71206	12.0919	0.00235505	0.0159013
15568	Elavl1	-0.336324	5.86057	12.0884	0.00235777	0.0159112
27632	Nelfe	0.316688	5.09077	10.1627	0.0045891	0.0258879
19079	Prkab1	-0.473134	6.79688	12.4323	0.00236425	0.0159379
18008	Nes	1.8052	5.35821	66.3834	4.78775e-07	3.08336e-05
71148	Mier1	-0.432109	5.6766	12.0708	0.00237167	0.0159672
67057	Yaf2	-0.379418	4.94011	12.07	0.00237237	0.0159672
20392	Sgce	-0.270312	6.99662	12.0634	0.00237753	0.0159935
18010	Neu1	0.364695	6.1315	11.2612	0.00312024	0.0196362
67392	4833420G17Rik	-0.581551	3.95282	12.0483	0.00238955	0.0160573
67245	Peli1	-0.332042	6.11123	12.0462	0.00239129	0.0160605
12978	Csf1r	-0.302491	13.8624	12.0365	0.00239902	0.0161039
30794	Pdlim4	-0.325749	5.62824	12.0306	0.00240377	0.0161273
214854	Neurl3	0.222872	6.93136	5.93871	0.0241986	0.086652
18029	Nfic	0.208077	7.24565	6.1766	0.0218338	0.0802292
14009	Etv1	-0.357974	5.30471	11.9875	0.00243871	0.0163358
218203	Mylip	-0.501198	7.63416	12.5678	0.00244426	0.0163643
67295	Rab3c	-1.64743	0.812714	11.9744	0.00244945	0.0163861
18034	Nfkb2	0.919753	5.98225	45.2506	1.74958e-06	7.02433e-05
72477	Tmem87b	-0.460917	5.2166	11.9678	0.00245485	0.0164092
18038	Nfkbil1	0.319301	4.43315	5.99858	0.0235774	0.0850275
80859	Nfkbiz	0.956208	4.10514	19.9655	0.000262659	0.00310275
18041	Nfs1	0.272455	4.65192	6.75652	0.017083	0.0672107
18054	Ngp	3.00293	6.30952	13.4367	0.00315266	0.0197911
71742	Ulk3	-1.14884	4.53465	13.5116	0.00248376	0.0165552
212114	Nhlrc3	0.348789	5.42434	7.927	0.0106305	0.0480305
19053	Ppp2cb	-0.288691	6.03309	11.9282	0.00248769	0.0165552
52530	Nhp2	0.453539	4.59987	10.7907	0.00367357	0.0220601
269514	Fbxl4	-0.527644	3.96808	11.926	0.00248951	0.0165552
63913	Niban1	0.787566	6.37488	54.5726	3.7142e-07	2.64566e-05
11800	Api5	-0.253373	6.68772	11.9209	0.00249379	0.0165734
12928	Crk	-0.285754	7.0301	11.9167	0.00249731	0.0165882
69228	Zfp746	-0.360065	5.19692	11.9099	0.00250295	0.0166117
227737	Niban2	1.09864	6.23791	79.3338	1.99567e-08	3.37587e-06
66257	Nicn1	0.589284	3.76806	15.7584	0.000745555	0.00681226
102334	Ankrd10	-0.588109	5.06989	12.1413	0.00251375	0.0166611
269397	Ss18l1	-0.801116	2.70253	11.8958	0.00251486	0.0166611
245269	Nim1k	1.47179	0.231134	8.70349	0.00786853	0.0385001
18081	Ninj1	0.336265	6.64474	13.8959	0.00131417	0.010207
233545	Emsy	-0.627479	4.03701	11.8681	0.00253838	0.0167906
99982	Kdm1a	-0.50068	5.53113	11.9585	0.0025423	0.0168078
268857	Nlrc3	3.11947	0.153964	14.4421	0.001109	0.00905399
629059	Fam124a	-2.41025	0.182871	11.8378	0.00256439	0.0169362
217558	G2e3	-0.606337	3.29495	11.8357	0.00256619	0.0169392
235542	Ppp2r3a	-0.531359	3.67023	11.8333	0.00256826	0.0169441
434341	Nlrc5	1.86179	3.31853	19.277	0.000548009	0.0054084
270151	Nlrx1	0.512711	4.90793	8.37386	0.0093874	0.0437378
101148	Bmt2	-0.407566	4.82143	11.8265	0.00257414	0.0169565
23894	Gtf2h2	-0.44307	6.05824	11.9016	0.00257752	0.0169699
219105	Zmym5	-0.519496	4.29899	11.8175	0.00258199	0.0169905
18102	Nme1	0.529299	4.32607	14.411	0.00111968	0.00912943
207785	Csrnp2	-0.990361	2.59899	11.7992	0.00259802	0.0170783
18103	Nme2	0.754936	7.04675	40.2485	3.57688e-06	0.000119186
57741	Noc2l	0.265612	6.78529	8.94451	0.00718174	0.0359666
72925	Marchf1	-0.496379	7.17417	12.3099	0.00261797	0.0171827
320343	Lypd6	-0.763597	2.62177	11.7722	0.00262175	0.0171966
68703	Rere	-0.246008	7.71768	11.771	0.00262279	0.0171966
72640	Mex3a	-0.916237	2.2478	11.7647	0.00262841	0.0172245
97961	Nol12	0.397207	3.94178	6.96883	0.0156433	0.0633672
212163	8030462N17Rik	-0.418599	3.80558	11.7463	0.0026448	0.017314
210293	Dock10	-0.474233	7.839	12.2102	0.00264711	0.0173202
16653	Kras	-0.294522	5.82227	11.7413	0.00264925	0.0173253
330863	Trim67	-1.6594	0.742461	11.7375	0.00265267	0.0173387
24074	Taf7	-0.626293	3.37211	11.735	0.00265486	0.0173441
70078	Nol7	0.308542	5.60197	9.87623	0.00508867	0.0279239
78287	Rbsn	-0.381624	5.74471	11.7146	0.00267323	0.0174461
67980	Gnpda2	-0.44071	4.33155	11.7089	0.00267844	0.0174674
23991	Cib1	-0.392288	5.39784	11.708	0.00267924	0.0174674
241846	Lsm14b	-0.4269	4.6805	11.7052	0.00268178	0.017475
12628	Cfh	-0.398558	10.3997	11.7495	0.00268664	0.0174976
211548	Nomo1	0.178593	6.68113	5.75806	0.0261876	0.0920083
20614	Snap25	-1.24727	1.96072	11.6849	0.0027003	0.0175685
66181	Nop10	0.628117	4.04842	19.1931	0.000284032	0.00331205
68077	Nop53	0.5098	7.77584	25.0579	6.63112e-05	0.00106493
12396	Cbfa2t2	-0.362241	4.42689	11.6661	0.00271756	0.0176537
98660	Atp1a2	-1.46375	5.06646	13.7683	0.00272332	0.0176667
14247	Fli1	-0.419995	6.02008	11.6593	0.00272382	0.0176667
67963	Npc2	0.75924	10.0695	83.8533	1.26906e-08	2.49945e-06
68837	Foxk2	-0.309252	6.4486	11.6578	0.00272514	0.0176667
18148	Npm1	0.84471	8.37919	62.4332	1.33474e-07	1.30261e-05
19266	Ptprd	-2.12296	0.717422	11.65	0.00273242	0.0176907
18150	Npm3	0.629568	3.63562	10.3336	0.00431719	0.0248088
17168	Nprl3	0.479785	3.54699	6.87429	0.0162668	0.0650538
22259	Nr1h3	2.26681	1.00093	28.6226	3.01098e-05	0.000584996
230598	Nrd1	0.361124	7.37386	9.29016	0.00647065	0.0332361
22771	Zic1	-2.04819	-0.0312438	11.6368	0.00274464	0.0177298
18187	Nrp2	0.589364	6.45295	18.6227	0.000388172	0.00419841
244895	Peak1	-0.416827	5.76925	11.622	0.00275847	0.017801
268469	Zfp652	-0.329136	6.14194	11.6067	0.00277286	0.0178812
59050	Nsa2	0.66259	7.34358	72.8765	3.95632e-08	5.25911e-06
67016	Tbc1d2b	-0.285417	6.23636	11.5956	0.00278327	0.0179336
18195	Nsf	0.270065	5.91298	5.97505	0.0238194	0.0857209
28114	Nsun2	0.202613	6.39892	8.1639	0.00968751	0.0448233
58208	Bcl11b	-1.97998	0.0487978	11.5887	0.00278983	0.0179485
56221	Ccl24	-0.890075	2.39799	11.5826	0.00279558	0.0179654
243574	Kbtbd8	-0.836798	2.98148	11.5824	0.00279581	0.0179654
50773	Nt5c	0.384856	4.62653	8.02838	0.010215	0.0465843
66540	Fam107b	-0.306357	5.83015	11.5793	0.00279879	0.0179654
171171	Ntng2	1.59149	1.74701	13.365	0.00155449	0.01154
52150	Kcnk6	-0.38991	8.28645	11.6249	0.0028118	0.018035
54711	Plagl2	-0.43105	5.49825	11.5637	0.00281359	0.0180367
66566	Ntpcr	0.423246	7.12879	38.6261	4.37261e-06	0.000137656
68877	Maf1	-0.288285	6.8902	11.5501	0.00282669	0.0181031
269181	Mgat4a	-0.325885	8.30098	11.5471	0.00282959	0.0181091
321019	Gpr183	-0.347836	6.4912	11.5462	0.00283048	0.0181091
18220	Nucb1	0.257393	8.98288	13.5405	0.00147005	0.0110752
620695	Gm13889	-0.821899	3.04177	11.5216	0.00285423	0.0182426
110959	Nudt19	0.328542	4.12479	7.03911	0.015197	0.0621855
53893	Nudt5	0.37066	3.73842	5.97915	0.0237771	0.0856015
19070	Mob4	-0.461846	5.09171	11.5	0.00287535	0.0183499
16019	Ighm	-0.324878	8.65349	11.4861	0.00288899	0.0184277
74167	Nudt9	0.333199	6.22642	14.7994	0.000994047	0.00835751
104681	Slc16a6	-0.512782	6.45881	11.9659	0.00290419	0.018506
236511	Ago1	-0.239338	7.83098	11.4686	0.0029063	0.0185102
192231	Hexim1	-0.501603	5.64798	11.6412	0.00290875	0.0185165
227699	Nup188	0.250513	5.29122	5.98143	0.0237535	0.085541
56312	Nupr1	0.639582	3.17927	9.77639	0.00527675	0.0286339
246730	Oas1a	1.57459	4.16113	11.5378	0.00479027	0.0267257
23960	Oas1g	1.53846	3.22543	9.55966	0.00808926	0.0394118
330192	Vps37b	-0.360234	6.2328	11.4221	0.00295279	0.0187498
[truncated: 1,736 more rows]

## Sheet: OM v YM
OM v YM	CD11b-MACS
ENTREZID	SYMBOL	logFC	logCPM	F	PValue	FDR
73737	1110008P14Rik	1.26922	1.76193	14.6693	0.00103428	0.013196
68763	1110038B12Rik	0.84479	2.93956	16.0714	0.000679987	0.00972707
72244	1600014C10Rik	0.382788	6.4755	10.9045	0.00374618	0.0312272
67326	1700037H04Rik	0.392368	3.45197	7.51736	0.0125128	0.0690216
67705	1810058I24Rik	0.405075	4.36733	14.6185	0.00105049	0.0133012
72357	2210016L21Rik	0.286354	4.40803	6.71075	0.0174124	0.0856578
69221	2410006H16Rik	1.11713	4.97758	48.0222	1.57735e-06	0.000162644
67290	3110040N11Rik	0.444938	2.95082	7.67597	0.0117431	0.0660684
100503392	4833438C02Rik	0.566832	2.57526	7.19646	0.0142486	0.0752591
432479	4930404N11Rik	0.697289	5.5075	35.9118	7.12101e-06	0.000418261
75259	4930556M19Rik	1.71783	0.563328	11.6005	0.00277871	0.0255227
234797	6430548M08Rik	0.821945	5.06551	26.8075	6.10773e-05	0.0018006
76220	6530402F18Rik	1.04056	4.05065	57.3317	2.56236e-07	5.20976e-05
381287	A530032D15Rik	1.04592	1.29788	7.29117	0.0137098	0.0732055
621875	A530040E14Rik	2.36566	0.184922	10.3857	0.00423785	0.034072
433470	AA467197	2.22067	-0.344793	6.82547	0.0165997	0.083077
382062	AB124611	1.65144	4.62004	21.0931	0.000505194	0.00795211
11305	Abca2	0.364728	6.68278	26.1211	5.20507e-05	0.00163457
217265	Abca5	1.37963	1.44583	17.0655	0.000510527	0.00800629
27403	Abca7	0.373161	6.2707	15.3345	0.000845732	0.0114136
76206	Gpr165	-1.73002	4.98319	110.01	4.55435e-09	2.75148e-06
18671	Abcb1a	0.629537	2.8178	6.68445	0.017605	0.0863371
68644	Abhd14a	0.615132	3.45019	14.0131	0.00126682	0.0149648
109934	Abr	0.283256	7.25788	14.3018	0.00115808	0.0142094
99382	Abtb2	1.76463	0.904298	9.55815	0.00577496	0.041656
235674	Acaa1b	0.376298	4.01992	12.6884	0.0019341	0.0199172
107476	Acaca	0.992194	5.21692	44.6937	2.16643e-06	0.000193508
11370	Acadvl	0.271777	6.27	11.7848	0.00261062	0.0244824
67131	Acbd4	0.563265	2.27799	6.69128	0.0175547	0.0861366
11421	Ace	1.7164	4.5146	7.05288	0.0206585	0.0956364
104112	Acly	0.186728	8.56539	7.43908	0.0129133	0.0703465
16365	Acod1	2.03168	1.96647	11.8096	0.00364278	0.0306041
26897	Acot1	0.855028	1.03961	7.18983	0.0142872	0.0753688
66834	Acot13	0.387116	3.95577	9.12006	0.00672348	0.0461879
70025	Acot7	0.506675	2.94842	6.527	0.0188087	0.0903263
56360	Acot9	0.748815	4.15799	29.5257	2.48894e-05	0.000971605
210789	Tbc1d4	-1.06463	4.32476	72.6654	4.0491e-08	1.35904e-05
11433	Acp5	2.07602	0.690793	6.96355	0.0169518	0.0841421
210741	Kcnk12	-0.883544	4.93351	71.6547	4.52766e-08	1.46793e-05
56318	Acpp	3.28643	1.12453	39.2242	3.93939e-06	0.000288896
433256	Acsl5	0.186763	7.33378	9.3627	0.00614271	0.0432478
407831	Tmem204	-0.981797	5.06656	68.5339	6.44445e-08	1.94668e-05
60595	Actn4	0.193944	7.32669	6.40092	0.0198394	0.0935003
242894	Actr3b	3.09902	1.80597	57.479	2.51305e-07	5.20976e-05
11496	Adam22	1.27057	2.06498	15.5842	0.000785039	0.0108024
11501	Adam8	2.2956	4.15954	16.1676	0.00158021	0.017586
11504	Adamts1	1.02162	2.76756	12.7917	0.00197266	0.0201508
229595	Adamtsl4	1.57362	1.17419	8.47237	0.0087881	0.0550475
231821	Adap1	0.876512	5.52506	35.4343	1.18859e-05	0.000579391
56417	Adar	0.516129	6.49708	45.8016	1.33673e-06	0.000142514
52614	Adgre4	1.68461	2.88521	9.25168	0.00927515	0.0568747
26364	Adgre5	1.70119	5.05491	9.80217	0.00847539	0.0537368
80891	Fcrls	-0.570988	11.6653	61.265	1.54402e-07	3.63358e-05
54672	Adgrg3	1.81938	0.251195	6.37067	0.0202147	0.094499
72674	Adipor1	0.355547	8.09704	13.2047	0.00163633	0.0180366
52882	Rgs7bp	-2.25645	3.3367	69.3294	1.78383e-07	4.04132e-05
11539	Adora1	0.739262	1.99735	8.3372	0.00905671	0.0559681
11565	Adssl1	1.06038	5.66115	114.391	9.25173e-10	7.33604e-07
17356	Afdn	1.67089	4.67423	271.362	3.6624e-13	2.32324e-09
11576	Afp	1.32993	1.28475	18.7676	0.000318483	0.00583897
231801	Agfg2	0.337516	4.41706	11.2251	0.00315927	0.027585
76850	Ago4	0.401009	4.7158	8.49999	0.00850561	0.0538208
16197	Il7r	-0.795403	4.88109	57.2593	2.58702e-07	5.20976e-05
13618	Ednrb	-1.97502	2.49285	56.7131	2.78144e-07	5.51377e-05
68262	Agpat4	0.757342	3.39009	10.4827	0.00436345	0.0345994
11603	Agrn	0.467275	4.96205	21.5107	0.000155739	0.00356653
269378	Ahcy	0.402761	4.8423	14.0148	0.00126617	0.0149648
17118	Marcks	-0.544017	10.006	55.393	3.32123e-07	6.1696e-05
66395	Ahnak	1.70819	4.01471	9.51228	0.00910181	0.0561921
100041194	Ahnak2	8.07272	1.22377	93.715	2.28176e-08	9.38747e-06
229694	AI504432	1.33894	3.32663	56.535	2.8483e-07	5.55945e-05
71361	Aifm2	1.27308	1.00234	8.73565	0.00777281	0.0508056
13722	Aimp1	0.419411	4.93923	12.6906	0.00193267	0.0199172
99633	Adgrl2	-0.815871	4.63441	53.2658	4.44996e-07	7.62927e-05
11639	Ak4	1.87532	1.63782	18.1367	0.000378336	0.00652167
58810	Akr1a1	0.485159	9.40037	37.2565	5.57597e-06	0.00036845
23797	Akt3	0.714374	4.66147	26.2712	5.0325e-05	0.00161231
17025	Alad	0.341423	3.40138	7.38921	0.013176	0.0711636
11655	Alas1	0.533815	6.32166	43.8138	1.83076e-06	0.000180053
11658	Alcam	2.81831	3.34245	38.4404	2.16971e-05	0.000874282
69748	Aldh16a1	0.203712	5.85951	6.30463	0.0206693	0.0956364
72535	Aldh1b1	1.24628	1.89775	12.0819	0.00236288	0.0229364
107747	Aldh1l1	1.35704	2.29921	16.6152	0.000613182	0.00904519
11669	Aldh2	0.454939	7.25381	15.2389	0.00101585	0.0130183
67689	Aldh3b1	0.282414	5.25248	9.4219	0.00600962	0.0427616
53791	Tlr5	-0.717794	4.71958	50.4786	6.61689e-07	9.76145e-05
11674	Aldoa	0.58063	9.69211	42.7619	2.17112e-06	0.000193508
353204	Aldoart1	0.758703	3.9434	28.3864	3.1667e-05	0.00113491
71481	Alpk1	0.4886	2.86481	8.01076	0.0102859	0.0607527
67374	Jam2	-0.707694	6.72048	49.7758	7.3316e-07	0.000103351
23890	Gpr34	-0.65777	10.1164	49.6927	7.42161e-07	0.00010347
235633	Als2cl	0.887425	2.2153	10.7819	0.00368497	0.0308385
245847	Amdhd2	0.546922	5.04729	31.865	1.54497e-05	0.000685353
75723	Amotl1	0.882006	5.87485	53.6966	4.81428e-07	7.93231e-05
53599	Cd164	-0.63627	10.0663	49.166	8.02086e-07	0.000107116
69010	Anapc13	0.228206	5.46436	7.23742	0.0140128	0.0744014
59008	Anapc5	0.282405	6.98045	19.6688	0.000250309	0.00489317
67628	Anp32b	0.347431	7.06463	11.3387	0.00309306	0.0272891
16790	Anpep	2.24191	2.66268	19.3234	0.000546929	0.0083601
214917	Antkmt	0.252075	5.58762	6.81485	0.0166731	0.0832535
11744	Anxa11	0.539661	5.79404	15.7435	0.000877028	0.0117125
12306	Anxa2	2.2101	5.40357	23.113	0.000394104	0.00670241
11745	Anxa3	0.244798	8.95511	14.5731	0.00106523	0.013394
11746	Anxa4	0.760102	5.64594	51.5015	5.70987e-07	9.05514e-05
11747	Anxa5	1.3481	6.99348	105.202	8.37525e-09	4.61986e-06
20308	Ccl9	-0.620166	7.2484	47.9389	9.63433e-07	0.000114387
11749	Anxa6	0.261143	6.69254	7.53301	0.0124344	0.0688285
11750	Anxa7	0.326513	6.45496	17.4887	0.000453029	0.00742582
27052	Aoah	1.06922	3.80927	9.73461	0.00738974	0.0492402
11766	Ap1g2	0.50659	4.06851	9.37858	0.00610669	0.0431619
214968	Sema6d	-1.42689	4.06564	51.0044	1.07675e-06	0.00012307
11769	Ap1s1	0.274651	5.63792	8.63567	0.00807473	0.0520549
17240	Mdfi	-1.35799	3.92512	49.1104	1.1112e-06	0.000124759
11781	Ap4m1	0.414541	3.69591	8.98356	0.00707686	0.0478084
11785	Apbb1	0.444115	4.12946	9.58463	0.00566001	0.0411746
68318	Aph1c	0.680378	2.34863	7.91257	0.0106912	0.0621913
11804	Aplp2	0.726436	8.27057	27.9132	6.92439e-05	0.00194789
11810	Apobec1	0.564852	5.42656	21.8234	0.000144007	0.00339594
171504	Apobr	0.321739	6.65418	13.3172	0.0015784	0.0175814
11812	Apoc1	2.84471	-0.110923	11.1569	0.0032345	0.0280684
70839	P2ry12	-0.686192	11.5022	45.2708	1.45952e-06	0.000153033
11813	Apoc2	2.95238	1.97788	37.5416	7.59836e-06	0.000437712
11425	Apoc4	3.4067	0.41904	26.8075	6.15953e-05	0.0018006
11816	Apoe	2.03757	12.777	40.665	2.87103e-05	0.00107766
381823	Apold1	1.9196	0.746297	8.64815	0.00822087	0.0525442
11820	App	0.25399	9.28805	11.6707	0.00271332	0.0251636
11821	Aprt	0.62417	4.78271	31.9833	1.50905e-05	0.000671766
69710	Arap1	0.16647	8.32321	7.88638	0.0108023	0.0625433
11844	Arf5	0.283686	6.62961	14.1841	0.00120113	0.0145131
78514	Arhgap10	1.6208	1.74989	13.3118	0.00166564	0.0182751
76117	Arhgap15	1.69493	3.35138	77.5596	2.39746e-08	9.50516e-06
231532	Arhgap24	0.442042	3.80146	10.3762	0.00425214	0.0341251
74191	P2ry13	-0.603173	10.32	43.3939	1.95902e-06	0.000186873
216445	Arhgap9	0.323625	6.29706	13.9798	0.00128009	0.0150794
331004	Slc9a9	-0.486089	7.93058	43.2039	2.0203e-06	0.000188906
192662	Arhgdia	0.216649	9.91131	8.26798	0.00930299	0.0569689
320237	Smim10l2a	-1.13754	3.76464	43.0188	2.082e-06	0.000192805
11857	Arhgdib	0.205944	8.34253	8.50221	0.00849834	0.0538016
226970	Arhgef4	0.432753	3.23923	6.41887	0.0196888	0.0930843
219144	Arl11	0.258135	5.63613	9.60221	0.00562363	0.0409804
217151	Arl5c	1.13523	4.05974	33.4744	1.4256e-05	0.000645625
68724	Arl8a	0.204313	6.85113	9.17719	0.00658143	0.0455482
56443	Arpc1a	0.30291	6.40771	15.5286	0.000798124	0.0109468
11867	Arpc1b	0.32641	8.95645	17.4545	0.000457394	0.00747752
56378	Arpc3	0.186421	7.42827	7.404	0.0130974	0.0708952
142688	Asb13	0.273227	5.18256	9.40755	0.00604158	0.0428855
68526	Gpr155	-0.568911	7.873	42.301	2.34173e-06	0.000202105
75452	Ascc2	0.267784	4.68716	6.42375	0.0196482	0.0930364
11890	Asgr2	0.956631	1.06393	6.9066	0.0160506	0.0814905
109900	Asl	0.293452	4.96296	10.1789	0.00456256	0.0355998
107626	Asmt	0.833434	2.23535	9.36767	0.00613141	0.0432385
20352	Sema4b	-0.741904	5.12895	41.7315	2.57316e-06	0.000214496
140742	Sesn1	-0.67565	6.817	42.2429	2.58674e-06	0.000214496
27053	Asns	1.89439	1.45646	11.6217	0.0031614	0.027585
70396	Asnsd1	0.284131	5.21958	7.52479	0.0124755	0.0689357
11898	Ass1	3.83914	4.89243	80.3941	6.60138e-07	9.76145e-05
11910	Atf3	1.20176	5.06895	67.4518	9.21966e-08	2.54282e-05
107503	Atf5	0.730898	4.47524	14.9849	0.00115428	0.0141765
329015	Atg2a	0.195946	5.9409	7.42777	0.0129723	0.070484
11927	Atox1	0.292374	5.72068	9.55045	0.00573152	0.0415519
11982	Atp10a	1.14264	1.85651	7.08867	0.0154489	0.0795592
74772	Atp13a2	0.561964	7.9658	30.8157	2.02462e-05	0.000844944
11928	Atp1a1	0.364242	9.29758	13.0888	0.00170997	0.0185009
232975	Atp1a3	1.94728	6.9333	53.2752	6.48966e-06	0.000397843
11947	Atp5b	0.228872	9.12833	9.00276	0.00702592	0.0475656
11949	Atp5c1	0.249205	6.61491	9.75725	0.00531367	0.0395161
56353	Rybp	-0.487359	5.44927	39.5802	3.7041e-06	0.000281305
228839	Tgif2	-0.886579	4.00293	39.5476	3.72501e-06	0.000281305
66043	Atp5d	0.265183	5.57051	8.49008	0.00853806	0.0539561
216543	Cep68	-0.454991	6.80159	39.4317	3.80032e-06	0.000282994
67126	Atp5e	0.396681	5.94748	8.67999	0.00865821	0.0544338
67942	Atp5g2	0.531721	7.18704	19.1943	0.000368305	0.00640094
71679	Atp5h	0.293141	6.27967	11.9573	0.00246353	0.0234779
12153	Bmp1	-1.05169	3.23864	39.1387	3.99833e-06	0.000290372
11957	Atp5j	0.31728	6.0824	12.5474	0.00202546	0.0205248
57423	Atp5j2	0.327951	5.92556	14.985	0.000939576	0.0123035
74211	1700017B05Rik	-0.429765	8.27342	38.7177	4.30304e-06	0.000308433
27425	Atp5l	0.398983	5.56183	15.3419	0.000843865	0.0114016
70257	Atp5mpl	0.407512	4.25722	9.55434	0.00572333	0.0415163
11984	Atp6v0c	0.386261	9.02151	11.4832	0.00315774	0.027585
11972	Atp6v0d1	0.205986	7.18779	6.99874	0.0154516	0.0795592
242341	Atp6v0d2	4.27461	1.81895	29.4732	6.09112e-05	0.0018006
11974	Atp6v0e	0.407282	6.60824	20.5105	0.00020094	0.00419297
11964	Atp6v1a	0.319735	6.95941	14.5846	0.00106147	0.0133733
11966	Atp6v1b2	0.322731	7.29176	11.9104	0.00250258	0.0237652
66335	Atp6v1c1	0.161325	7.2756	8.79298	0.00760534	0.0502285
66144	Atp6v1f	0.349983	6.55089	15.6045	0.000780324	0.0107492
66290	Atp6v1g1	0.330198	6.43499	24.3998	7.72672e-05	0.00210363
67393	Cxxc5	-0.379324	7.65954	37.3243	5.50855e-06	0.00036845
11980	Atp8a1	0.193158	7.73058	6.16314	0.0219604	0.0993268
241633	Atp8b4	1.87052	1.4734	7.18694	0.0168989	0.0839718
11983	Atpif1	0.246996	5.5168	9.85953	0.0051196	0.0386162
226255	Atrnl1	0.776629	3.22124	12.0957	0.00236585	0.0229477
56807	Scamp5	-0.345364	7.74371	37.0987	5.73657e-06	0.000375154
380753	Atxn7l1	0.278395	4.63466	6.66537	0.0177461	0.0866607
69534	Avpi1	1.60358	0.815954	12.1224	0.00233123	0.022751
107350	AW112010	0.975952	3.69398	24.9508	6.89607e-05	0.00194423
242083	Ppm1l	-0.564759	5.30475	36.756	6.10315e-06	0.000389272
11881	Arsb	-0.515107	9.6754	36.7535	6.10587e-06	0.000389272
11555	Adrb2	-0.699802	4.9916	36.7216	6.14131e-06	0.000389574
12398	Cbfa2t3	-0.532741	5.85871	36.6799	6.18804e-06	0.000390586
26362	Axl	2.55729	8.68089	85.78	5.11088e-07	8.31304e-05
76499	Clasp2	-0.477794	7.49045	36.4784	6.41903e-06	0.000397843
12010	B2m	0.580543	11.0975	36.1491	6.81728e-06	0.000409909
227327	B3gnt7	0.995998	2.902	15.907	0.000713597	0.010037
320148	B430306N03Rik	1.03472	4.33953	47.1249	1.09004e-06	0.000123476
14421	B4galnt1	0.79201	6.41296	51.7919	6.0594e-07	9.37508e-05
102941	B630019K06Rik	1.25545	0.179619	8.3082	0.00915901	0.0564079
234776	Atmin	-0.408497	6.47449	36.3287	6.59674e-06	0.000400444
12017	Bag1	0.227014	7.44351	8.13175	0.00980982	0.0589434
23825	Banf1	0.323732	4.91478	9.33371	0.00620906	0.0435458
12028	Bax	0.390956	5.61277	19.5746	0.000256622	0.00500117
625360	BC147527	0.616625	2.4318	6.75508	0.0170932	0.0847115
216760	Mfap3	-0.456667	7.08602	35.9909	7.01813e-06	0.00041607
29815	Bcar3	2.48033	1.84679	37.264	5.56845e-06	0.00036845
12036	Bcat2	0.528214	4.79235	26.3867	4.90405e-05	0.00158719
12044	Bcl2a1a	0.751867	3.8457	19.9148	0.00023462	0.00467287
668158	Ccdc85c	-0.837433	4.03935	35.638	7.49021e-06	0.00043591
12045	Bcl2a1b	0.58389	5.48904	22.22	0.000130506	0.00318262
73847	Fam110a	-0.599269	5.42551	35.5522	7.61021e-06	0.000437712
22644	Rnf103	-0.515283	5.81475	35.542	7.62468e-06	0.000437712
12047	Bcl2a1d	0.833014	5.41086	41.1544	3.00874e-06	0.000237093
321019	Gpr183	-0.534189	6.4912	35.3124	7.95697e-06	0.000452691
12050	Bcl2l2	0.851214	3.61507	21.9462	0.000139668	0.00334333
107769	Tm6sf1	-0.477432	6.66788	35.2121	8.10717e-06	0.000457136
12051	Bcl3	1.76752	3.19963	34.6676	1.70232e-05	0.000734603
12053	Bcl6	0.607469	4.02808	12.5578	0.00201859	0.0205046
56208	Becn1	0.225624	6.59295	9.934	0.00498324	0.0379135
330863	Trim67	-2.59395	0.742461	34.7713	8.80493e-06	0.000487808
20893	Bhlhe40	2.94764	3.44123	85.9139	4.04151e-08	1.35904e-05
14533	Bloc1s1	0.347541	4.95931	9.44365	0.00596153	0.0425388
544752	Tug1	-0.575742	5.75088	34.4836	9.29597e-06	0.000506314
233016	Blvrb	0.435563	5.15216	17.3746	0.000467782	0.00755057
236920	Stard8	-0.608599	6.01618	34.4459	9.36247e-06	0.000507614
66162	Bola2	0.60116	4.53419	20.9209	0.000180847	0.00396025
15446	Hpgd	-0.565107	8.12493	34.3541	9.52682e-06	0.00051085
79221	Hdac9	-0.9141	3.98985	34.3451	9.54295e-06	0.00051085
19317	Qk	-0.388073	9.60018	34.1346	9.93234e-06	0.000529461
55950	Bri3	0.280218	6.81977	12.0608	0.00237962	0.0230068
22761	Zfpm1	-0.590246	6.46228	33.9562	1.02762e-05	0.000543227
76809	Bri3bp	0.309387	4.80024	6.55788	0.0185655	0.089525
14705	Bscl2	0.20338	6.71032	6.33752	0.0203815	0.0949273
69550	Bst2	0.766107	6.50277	32.114	2.63865e-05	0.00101444
74007	Btbd11	2.04358	-0.103804	10.3172	0.00434242	0.0345406
218490	Btf3	0.293988	7.56436	16.0097	0.000692392	0.00986057
193280	C030037D09Rik	1.59323	-0.54091	6.55116	0.0186181	0.0896263
620078	C130026I21Rik	1.12059	1.94321	14.3896	0.0011271	0.0139371
12259	C1qa	0.274493	12.7699	12.2961	0.00220047	0.0217425
629378	Dact3	-0.934404	3.05928	33.6451	1.09074e-05	0.000555753
12260	C1qb	0.32819	11.6708	21.1485	0.000170663	0.00381197
71946	Endod1	-0.406302	6.65632	33.5374	1.11359e-05	0.000562549
12266	C3	3.52697	7.12045	109.393	1.47822e-07	3.63358e-05
12268	C4b	1.34593	7.20295	8.87641	0.0112942	0.0646019
97130	C77080	2.56545	1.18956	21.2572	0.000166025	0.00374132
606736	C920009B18Rik	1.08103	1.27343	6.38296	0.0199913	0.0940066
70350	Basp1	-0.456835	9.46732	33.3317	1.15867e-05	0.000574222
12292	Cacna1s	1.1173	2.91103	30.6405	1.97736e-05	0.000832822
54725	Cadm1	0.244988	7.29955	12.5484	0.0020248	0.0205248
207565	Camkk2	0.323344	5.92633	17.8333	0.000411462	0.00693256
12332	Capg	1.47269	6.93377	100.109	2.29378e-08	9.38747e-06
224860	Plcl2	-0.423289	7.37604	33.1855	1.19194e-05	0.000579391
12333	Capn1	0.983068	4.87708	18.0753	0.00070189	0.00990531
12336	Capns1	0.256617	8.02937	8.93858	0.00719781	0.0484246
269941	Chsy1	-0.45355	6.87339	33.056	1.22228e-05	0.000587061
71934	Car13	1.41713	0.730132	7.94805	0.0105427	0.0615885
12380	Cast	0.40774	5.07059	10.6882	0.00380807	0.0315565
71962	Castor1	0.390208	3.61881	6.6235	0.0180604	0.0876221
12389	Cav1	0.797247	1.5369	7.21711	0.0141292	0.0747839
53945	Slc40a1	-0.522645	7.63142	32.844	1.27384e-05	0.000598705
68394	Ccdc163	0.667642	2.48143	10.6262	0.00389201	0.0319411
21872	Tjp1	-0.418349	8.27791	32.8238	1.27886e-05	0.000598705
218639	Arl15	-0.750002	3.57173	32.7271	1.30326e-05	0.000605932
233899	Ccdc189	1.22183	-0.289918	6.20296	0.0215881	0.0980624
108673	Ccdc86	0.283404	4.62903	6.39959	0.0198506	0.0935046
68339	Ccdc88c	1.61145	1.70254	13.9242	0.00137653	0.0158581
12388	Ctnnd1	-0.360088	7.88998	32.4396	1.3789e-05	0.000633843
240084	Cchcr1	0.800566	1.80696	9.08709	0.00680701	0.0464705
114715	Spred1	-0.495794	6.35021	32.3436	1.40522e-05	0.000641294
20293	Ccl12	1.08711	4.46794	20.0872	0.000419345	0.00701451
70652	Tmem144	-0.671208	5.09009	32.266	1.42691e-05	0.000645625
56218	Patz1	-0.462164	5.30293	32.2551	1.42997e-05	0.000645625
20302	Ccl3	1.45474	4.92044	56.2063	9.54335e-07	0.000114387
20303	Ccl4	1.43324	3.95278	47.7403	1.36181e-06	0.000143977
20307	Ccl8	1.678	1.49665	7.49375	0.0144678	0.0760275
218630	Ccno	2.32789	-0.633801	6.86878	0.016304	0.0822134
12772	Ccr2	1.57555	4.07463	8.72849	0.0116133	0.0656293
54199	Ccrl2	0.607779	3.55149	12.5133	0.00204834	0.0206737
12461	Cct2	0.209966	7.33183	6.71449	0.0173852	0.0856206
50934	Slc7a8	-0.417278	9.43733	31.6844	1.60161e-05	0.0007031
12465	Cct5	0.26023	7.42059	7.73352	0.011477	0.0652074
17131	Smad7	-0.409422	5.91969	31.6333	1.61805e-05	0.000705437
630146	Cd101	0.558706	4.57804	7.30936	0.0155143	0.0797526
239849	Cd200r4	2.38964	1.84788	30.0826	2.29141e-05	0.000911321
12483	Cd22	2.17992	6.34114	279.842	9.57063e-13	4.04742e-09
18106	Cd244a	2.60212	2.61227	46.0274	2.78462e-06	0.000225022
140497	Cd300c2	0.344182	7.68905	26.5282	4.75155e-05	0.00156579
217306	Cd300e	2.29736	1.54246	11.9624	0.00333698	0.0286637
217304	Cd300lb	1.79691	4.2446	16.2043	0.00150266	0.016916
217305	Cd300ld	1.57184	3.3875	10.6437	0.00611332	0.0431697
100043123	Cd300ld4	0.97645	4.63557	26.3103	8.00829e-05	0.00215257
100043125	Cd300ld5	1.06396	2.29207	10.2602	0.00454681	0.035519
246746	Cd300lf	2.46085	3.13448	40.5795	1.06867e-05	0.000549234
12490	Cd34	0.345513	8.79684	20.6795	0.000192379	0.00410982
12505	Cd44	2.28381	4.90202	21.5153	0.000527016	0.00815397
12506	Cd48	0.751105	6.11772	61.1827	1.56005e-07	3.63358e-05
23833	Cd52	1.33252	6.96115	42.5432	1.48108e-05	0.000661635
73122	Tgfbrap1	-0.388707	6.80636	30.2798	2.12893e-05	0.000870838
12512	Cd63	1.06317	9.14486	108.454	1.53857e-09	1.14822e-06
12515	Cd69	2.4581	0.645206	9.41123	0.00635581	0.0443056
12517	Cd72	2.15641	5.14409	117.735	6.22273e-09	3.58854e-06
14201	Fhl3	-0.584684	4.51588	30.2589	2.13811e-05	0.000870838
12522	Cd83	0.468194	7.21943	29.4739	2.51604e-05	0.000979171
12539	Cdc37	0.207045	7.94438	8.66685	0.00797921	0.0516062
240505	Cdc42bpg	0.882759	1.84065	8.09325	0.00995859	0.0595403
260409	Cdc42ep3	0.363602	3.43099	6.6591	0.0177928	0.0867884
22295	Cdh23	0.861745	6.70904	83.9073	1.26238e-08	5.93179e-06
18557	Cdk18	1.12101	3.03439	19.8798	0.00024566	0.00482276
244895	Peak1	-0.588772	5.76925	30.0405	2.23654e-05	0.000892296
12578	Cdkn2a	3.22483	1.93253	66.4555	8.21027e-08	2.31475e-05
16410	Itgav	-0.380802	7.50245	29.8599	2.32176e-05	0.000920506
12581	Cdkn2d	0.873296	3.10123	12.2575	0.0023814	0.0230068
12583	Cdo1	3.9884	0.814867	32.9276	1.25322e-05	0.00059549
12616	Cenpb	0.304381	7.57102	11.3026	0.00307621	0.0272005
20892	Cenpx	0.313087	4.41771	8.52023	0.00843975	0.0535911
214552	Cep164	0.323877	4.09501	6.31052	0.0206174	0.0955694
66994	Cep19	0.991577	2.02097	12.789	0.00187169	0.0194641
13641	Efnb1	-0.635364	5.87079	29.7482	2.53242e-05	0.000982532
67260	Cers4	1.05845	2.59678	25.0192	6.69048e-05	0.00190319
67074	Mon2	-0.36432	7.22429	29.3251	2.59565e-05	0.00100094
241447	Cers6	0.406482	4.11741	6.64464	0.0179009	0.087115
23837	Cfdp1	0.199363	5.41043	6.33715	0.0203847	0.0949273
232906	Arhgap35	-0.478728	5.23438	29.1074	2.71721e-05	0.00103835
12631	Cfl1	0.191385	9.87853	8.07224	0.0100408	0.0598347
12642	Ch25h	2.60178	3.58658	34.9046	3.29825e-05	0.00117542
66075	Chchd3	0.261241	5.66812	10.8522	0.00359549	0.0303904
110829	Lims1	-0.417327	7.69703	29.001	2.77887e-05	0.00104803
12655	Chil3	2.29052	5.30747	7.11831	0.0202497	0.0946044
68953	Chmp2a	0.268651	6.20752	15.127	0.000900114	0.0119329
75608	Chmp4b	0.308592	7.76511	18.6039	0.000332941	0.00591649
56398	Chp1	0.324576	5.96866	8.58899	0.00822017	0.0525442
76969	Chst1	0.423101	6.43275	8.06671	0.0117385	0.0660684
54371	Chst2	2.83567	6.13798	291.38	5.59905e-12	1.01479e-08
53374	Chst3	1.96802	0.812016	14.6488	0.0010408	0.0132577
26373	Clcn7	0.260832	6.91732	9.93324	0.00498461	0.0379135
64945	Cldn12	0.612101	1.84703	6.26186	0.0210503	0.0967377
243653	Clec1a	1.93388	2.1816	32.5581	1.34716e-05	0.000621508
56644	Clec7a	2.31835	7.51015	109.105	8.19042e-08	2.31475e-05
17388	Mmp15	-1.13223	3.05095	28.4876	3.09893e-05	0.00112471
80288	Bcl9l	-0.472611	6.60201	28.4738	3.10809e-05	0.00112471
29876	Clic4	1.25035	5.83721	28.5744	0.000110113	0.00277734
76524	Cln6	0.412031	4.94195	12.4883	0.00206524	0.0207292
12452	Ccng2	-0.402864	7.12333	28.4551	3.12049e-05	0.00112471
23871	Ets1	-0.485013	7.3784	28.4133	3.14849e-05	0.00113158
74148	Cluh	0.230564	5.77044	6.70173	0.0174781	0.0858811
230126	Shb	-0.546456	4.52014	28.3268	3.20735e-05	0.00114624
12764	Cmas	0.322535	5.45721	13.7458	0.00137767	0.0158581
74440	Cmip	0.202314	7.30884	6.21891	0.0214409	0.0977439
13805	Eng	-0.481143	7.93724	28.1578	3.32584e-05	0.00117861
239667	Dip2b	-0.412748	7.2313	28.1449	3.33507e-05	0.00117861
22169	Cmpk2	1.32467	3.2541	7.57504	0.016206	0.0819143
226757	Wdr26	-0.337286	7.8177	28.0779	3.3835e-05	0.0011891
63955	Cables1	-0.586181	7.05679	28.8667	3.46169e-05	0.00121322
66054	Cndp2	0.28009	8.6767	11.3846	0.00299099	0.0267418
69171	Cnppd1	0.210091	6.45928	6.30311	0.0206826	0.0956364
14299	Ncs1	-0.698218	4.5926	27.7502	3.63183e-05	0.00126238
12802	Cnr2	0.472833	5.26978	14.5863	0.00106092	0.0133733
108115	Slco4a1	-0.710098	5.53386	28.574	3.6618e-05	0.00126368
12835	Col6a3	1.2368	6.74017	114.516	1.69412e-09	1.19407e-06
17846	Commd1	0.302092	4.47159	7.14248	0.0145663	0.0764278
66199	Commd4	0.34873	4.59735	8.99961	0.00703425	0.0475712
66915	Cops9	0.431891	5.09309	15.6896	0.000760887	0.0105157
17127	Smad3	-0.371559	7.36176	27.3426	3.96917e-05	0.00135104
227683	Coq4	0.428708	2.73281	6.43819	0.0195283	0.0926563
211922	Dennd6a	-0.402146	5.97348	27.3271	3.98273e-05	0.00135104
12850	Coq7	0.644863	2.93736	10.2281	0.00448283	0.0352405
72750	Fam117b	-0.437267	6.90009	27.2179	4.07923e-05	0.00137641
26466	Zfp260	-0.609247	4.74465	27.1718	4.12075e-05	0.00138674
76889	Coq8b	0.369767	4.57894	7.68094	0.0117198	0.0660299
12721	Coro1a	0.266992	9.44276	11.5562	0.00282078	0.0256723
23789	Coro1b	0.212893	8.46699	11.9712	0.00245205	0.023408
23790	Coro1c	0.472857	6.74281	32.7147	1.30643e-05	0.000605932
107684	Coro2a	0.373405	5.13796	8.4061	0.00881874	0.0551421
18754	Prkce	-0.608788	5.17701	26.7782	4.49469e-05	0.00148888
56386	B4galt6	-0.353352	6.49086	26.7331	4.53983e-05	0.00149992
78885	Coro7	0.217213	6.39728	8.4731	0.00859401	0.054164
72042	Cotl1	0.342494	9.82891	20.1997	0.000217796	0.00444957
12856	Cox17	0.36907	4.76938	9.03805	0.00693337	0.0470646
268567	Tmem229b	-0.412294	6.3451	26.4381	4.84797e-05	0.00158521
12857	Cox4i1	0.574077	8.3637	19.4256	0.00038887	0.00664983
140580	Elmo1	-0.398028	8.9296	26.4069	4.88188e-05	0.00158719
12859	Cox5b	0.557259	5.77056	40.0501	3.4169e-06	0.000264836
12861	Cox6a1	0.318652	6.87014	12.9406	0.00178177	0.0188692
12862	Cox6a2	2.89396	2.57201	72.052	5.72974e-08	1.77301e-05
12125	Bcl2l11	-0.420363	5.28666	26.3497	4.94474e-05	0.00159223
110323	Cox6b1	0.339082	6.26467	12.44	0.00209834	0.0209784
12864	Cox6c	0.501519	5.64903	21.9085	0.000140986	0.00335976
20463	Cox7a2l	0.44951	8.2399	23.8619	8.77095e-05	0.00229911
12867	Cox7c	0.482759	5.71708	26.2414	5.06626e-05	0.00161733
12868	Cox8a	0.361633	6.72375	10.6597	0.0040216	0.0327694
12874	Cpd	0.581974	7.46949	22.5726	0.00016933	0.00378888
433693	Akirin2	-0.487889	6.97201	26.1355	5.18826e-05	0.00163457
12877	Cpeb1	3.63105	2.32744	74.8814	4.07059e-08	1.35904e-05
231207	Cpeb2	0.237854	5.86117	6.83508	0.0165336	0.0829099
263764	Creg2	1.97698	1.78348	34.8124	8.7371e-06	0.000486174
12925	Crip1	1.88221	3.65444	19.5565	0.000637357	0.00933736
57914	Crlf2	1.7908	7.97144	120.971	1.24296e-08	5.93179e-06
67122	Nrarp	-1.31418	3.46025	28.1151	5.32363e-05	0.00165948
11630	Crybg1	1.12762	2.13092	13.5044	0.00148701	0.0167699
19299	Abcd3	-0.321374	6.28231	25.9566	5.40168e-05	0.00167558
226527	Cryzl2	0.387166	4.47929	12.497	0.00205932	0.0207025
242248	Bank1	-0.9639	5.53435	29.7848	5.44627e-05	0.00168017
12974	Cs	0.227462	7.15619	6.78654	0.0168706	0.0838771
12977	Csf1	1.22271	6.46001	53.0057	2.28822e-06	0.00019884
12982	Csf2ra	1.0871	6.91372	68.2569	2.0229e-07	4.42491e-05
12983	Csf2rb	0.559042	7.00869	33.7981	1.05918e-05	0.000549234
12984	Csf2rb2	0.398505	6.66831	17.6296	0.000435494	0.00720353
121021	Cspg4	4.594	4.82808	48.4888	1.27725e-05	0.000598705
13011	Cst7	2.63064	6.36103	78.938	7.60914e-07	0.000103803
13014	Cstb	0.820677	5.13398	33.7485	1.20352e-05	0.000582787
13025	Ctla2b	0.55996	3.72756	10.2073	0.00451637	0.0353917
13030	Ctsb	0.547543	12.2381	47.6525	1.00603e-06	0.000117097
217333	Trim47	-0.445815	5.8117	25.6704	5.7636e-05	0.00173277
13033	Ctsd	0.192902	14.2038	6.2686	0.0209898	0.0965195
414872	Zyg11b	-0.362238	6.44042	25.5527	5.92005e-05	0.00177141
72512	Sting1	-0.353269	8.60898	25.5093	5.97892e-05	0.00178481
13034	Ctse	2.81925	3.56896	155.256	6.27075e-11	8.83966e-08
13036	Ctsh	0.392043	9.34295	31.6636	1.60828e-05	0.000703593
13039	Ctsl	0.405512	10.3905	26.1422	5.18043e-05	0.00163457
13040	Ctss	0.342408	13.0831	23.4931	9.57666e-05	0.00246323
64138	Ctsz	0.493368	11.1334	42.8672	2.13408e-06	0.000193508
67116	Cuedc2	0.211219	6.32117	10.9716	0.00344891	0.0294259
11350	Abl1	-0.438269	8.02048	25.3873	6.14793e-05	0.0018006
13047	Cux1	0.253722	7.35143	10.7031	0.00378817	0.0314517
55985	Cxcl13	4.12794	2.75058	20.0919	0.000668576	0.00962795
57266	Cxcl14	3.85311	4.18879	73.401	8.14477e-07	0.000107638
207278	Fchsd2	-0.449419	6.83543	25.2775	6.30455e-05	0.0018323
17260	Mef2c	-0.397795	8.24373	25.2709	6.31403e-05	0.0018323
20430	Cyfip1	-0.38677	10.0571	25.2629	6.32575e-05	0.0018323
66102	Cxcl16	1.19244	7.17968	65.7898	4.6214e-07	7.81756e-05
104099	Itga9	-0.458301	7.04207	25.2083	6.40544e-05	0.00184695
12767	Cxcr4	1.56252	4.17124	13.246	0.00305415	0.0270965
80901	Cxcr6	3.37374	-0.852356	6.7957	0.0168064	0.0837483
72017	Cyb5r1	0.584562	5.87188	37.3964	5.43775e-06	0.000366961
109754	Cyb5r3	0.381739	7.09038	15.7982	0.000736836	0.0102667
13057	Cyba	0.537677	9.05148	48.3499	9.05739e-07	0.00011243
13058	Cybb	1.93369	7.50383	44.7252	1.76178e-05	0.000757683
211401	Mtss1	-0.60913	5.56493	25.067	6.76685e-05	0.00192061
56367	Scoc	-0.36462	7.5164	24.9115	6.85913e-05	0.00193825
215387	Ncaph	-0.572426	4.22723	24.9112	6.85956e-05	0.00193825
70101	Cyp4f16	1.37384	3.84531	36.3578	1.08648e-05	0.000555753
72054	Cyp4f18	2.36651	4.61617	49.6764	7.34245e-06	0.00042928
70686	Dusp16	-0.658433	4.59495	24.8535	6.95195e-05	0.00195131
237847	Rtn4rl1	-0.420128	7.80244	24.8264	6.99559e-05	0.00195923
13121	Cyp51	0.60194	4.40866	16.8819	0.000537935	0.00827246
18750	Prkca	-0.406477	5.98412	24.7521	7.11728e-05	0.00198455
242521	Klhl9	-0.455759	5.85315	24.727	7.15887e-05	0.00199177
76820	Cyria	0.491119	4.61659	12.3405	0.00216842	0.0215433
19159	Cyth3	0.227839	6.04916	9.88713	0.00506859	0.0383682
109361	D730005E14Rik	1.16428	2.13044	26.1016	5.22796e-05	0.00163771
225283	Rprd1a	-0.483385	5.19097	24.6604	7.27071e-05	0.00200529
101966	D8Ertd738e	0.342054	5.74826	20.0737	0.000225069	0.00451812
327987	Med13	-0.340244	5.93939	24.5837	7.4018e-05	0.00203261
208846	Daam1	0.688128	4.6604	31.7223	1.58954e-05	0.000700225
223453	Dap	0.223124	6.16582	6.63762	0.0179537	0.0872714
65111	Dap3	0.360572	4.4512	6.82278	0.0166183	0.0831045
52840	Dbndd2	0.399832	4.81277	10.6849	0.00381241	0.0315623
18576	Pde3b	-0.399064	9.20235	24.3855	7.75271e-05	0.00210618
28199	Dcaf11	0.222317	6.1678	10.8131	0.0036449	0.0306041
75766	Dcstamp	3.21101	0.0498338	17.6643	0.0005257	0.00814354
114874	Ddhd1	0.821102	3.45207	19.8521	0.000238517	0.00472823
70503	Ddo	3.18182	0.255356	25.8207	5.57024e-05	0.00169296
77006	Ddrgk1	0.211603	7.16816	8.18669	0.00960182	0.0581194
17132	Maf	-0.436086	8.41904	24.2287	8.04326e-05	0.00215737
27225	Ddx24	0.231163	6.44434	10.8758	0.00356599	0.0301813
68278	Ddx39a	0.534725	4.38055	20.8591	0.000183722	0.00400494
53817	Ddx39b	0.160817	7.33988	6.2338	0.0213047	0.0973676
234374	Ddx49	0.229755	5.03132	6.19936	0.0216215	0.0981787
230073	Ddx58	0.313679	5.40812	7.04801	0.0151415	0.0786008
67800	Dgat2	2.13948	2.53814	22.6174	0.000223809	0.00451083
13353	Dgcr6	0.397949	3.5969	7.59405	0.0121338	0.0676044
19735	Rgs2	-0.379577	8.3082	23.9765	8.5362e-05	0.00225153
104418	Dgkz	0.38912	7.75212	29.0805	2.73265e-05	0.00104111
74754	Dhcr24	1.48931	2.89239	7.167	0.018771	0.0902111
67422	Dhdds	0.318137	5.75061	9.66795	0.00548981	0.0402481
244667	Disc1	-0.652686	3.99905	23.8312	8.83511e-05	0.00231116
71755	Dhdh	0.46207	4.46502	19.1513	0.000287229	0.00539816
330817	Dhps	0.406602	3.98752	11.2745	0.00310606	0.0273657
50793	Orc3	-0.370192	5.61474	23.7278	9.05491e-05	0.00235409
69192	Dhx16	0.285498	5.26628	10.1209	0.00465844	0.0360156
12577	Cdkn1c	-0.643896	4.28908	23.6442	9.23701e-05	0.00239163
80861	Dhx58	0.755401	4.5185	26.0853	5.24714e-05	0.00163967
13367	Diaph1	0.854167	6.10449	36.7421	1.1814e-05	0.000579391
73338	Itpripl1	-0.473726	6.80998	23.4919	9.57934e-05	0.00246323
13051	Cx3cr1	-0.33963	12.7947	23.4867	9.59121e-05	0.00246323
71228	Dlg5	2.95657	4.03905	158.279	2.25837e-10	2.86519e-07
327762	Dna2	1.43296	2.15607	25.0547	6.63596e-05	0.00189192
436022	Dnaaf3	1.00901	3.01196	21.7438	0.000146899	0.00343224
70604	Dnajb14	0.338382	4.57905	6.72995	0.0172733	0.0852184
69537	Dnase1l1	1.16682	3.30983	29.5844	2.45866e-05	0.000962749
13423	Dnase2a	0.241568	7.09657	9.09218	0.00679403	0.0464579
94249	Slc24a3	-0.468483	5.88137	23.0934	0.000105429	0.00266981
68813	Dock5	1.71067	1.94093	8.97655	0.00883394	0.0551827
319446	Dpep2	2.18353	0.570039	9.20863	0.00683755	0.0465886
83768	Dpp7	0.779659	5.97517	27.5709	6.51832e-05	0.00186677
71712	Dram1	1.59497	2.23705	23.1147	0.000104887	0.00266563
66044	Dtd1	0.427912	3.34234	8.3064	0.00916537	0.0564198
16403	Itga6	-0.366226	8.55383	22.8172	0.000112731	0.00282095
78255	Ralgps2	-0.550048	5.30369	22.7586	0.000114354	0.00285591
94245	Dtnbp1	0.372761	5.61232	22.4553	0.000123158	0.00305176
240672	Dusp5	1.27726	1.37873	7.35396	0.0136425	0.0729999
56455	Dynll1	0.501156	5.70793	7.19671	0.0169042	0.0839718
319711	E230029C05Rik	0.412005	3.56216	8.66635	0.00798072	0.0516062
14676	Gna15	-0.294693	7.88668	22.4199	0.000124236	0.00307225
242705	E2f2	0.542911	3.44046	7.3731	0.013262	0.0715676
100201	Tmem64	-0.374442	6.87315	22.3981	0.000124902	0.00307225
13587	Ear2	1.51118	1.82977	10.0475	0.00541792	0.0399515
107522	Ece2	0.579962	2.92664	8.12123	0.00985023	0.0590874
54519	Apbb1ip	-0.313051	8.68551	22.3446	0.000126556	0.00309963
51798	Ech1	0.174092	6.03501	6.97576	0.0155986	0.0800889
93747	Echs1	0.414524	6.32218	29.0379	2.75732e-05	0.00104477
13601	Ecm1	1.7732	2.50614	35.2743	8.01369e-06	0.000453883
59022	Edf1	0.258441	6.58941	19.2987	0.000276139	0.00526824
13627	Eef1a1	0.57769	12.9018	32.7061	1.30863e-05	0.000605932
55949	Eef1b2	0.564001	8.66609	22.1683	0.000177767	0.00393601
79233	Zfp319	-0.513057	4.78511	22.1364	0.000133231	0.00321961
67180	Yipf5	-0.328787	5.6681	22.1021	0.000134367	0.00324089
66656	Eef1d	0.529984	7.60969	20.142	0.000286861	0.00539816
67160	Eef1g	0.470407	8.37058	30.2694	2.13348e-05	0.000870838
209225	Zfp710	-0.387738	7.99723	22.0002	0.000137808	0.00330504
13629	Eef2	0.441503	11.7195	13.3786	0.00175178	0.0187551
70511	Eef2kmt	0.32813	3.81276	7.72179	0.0115306	0.0654524
68226	Efcab2	0.65212	2.13642	7.17376	0.0143813	0.0756708
668212	Efr3b	1.04157	2.07091	9.25367	0.00639648	0.0445157
112407	Egln3	3.00378	3.73275	134.672	6.78475e-10	6.14844e-07
13654	Egr2	1.38727	1.92887	13.6351	0.00142664	0.0162768
114601	Ehbp1l1	0.179712	7.00473	7.04232	0.015177	0.0786884
58521	Eid1	0.44041	6.87443	11.7608	0.00311287	0.0274025
229317	Eif2a	0.357221	5.70192	14.0704	0.00124438	0.0148309
56484	Foxo3	-0.393428	5.27997	21.8056	0.000144649	0.00339932
12370	Casp8	-0.301402	6.91427	21.8045	0.000144686	0.00339932
68545	Ecscr	-0.438269	6.90992	21.7832	0.000145459	0.00341115
19106	Eif2ak2	0.491695	5.25626	11.1643	0.00350221	0.0297805
26905	Eif2s3x	0.205845	7.34661	9.45133	0.00594466	0.0424901
68652	Tab2	-0.354771	7.62814	21.7239	0.00014763	0.00344298
16341	Eif3e	0.420955	6.90163	18.571	0.000335932	0.00595248
66085	Eif3f	0.489735	8.14953	14.4024	0.00145037	0.0164734
269252	Gtf3c4	-0.427094	6.06947	21.6837	0.000149125	0.00345878
55946	Ap3m1	-0.4211	5.8905	21.6579	0.000150092	0.00347485
68135	Eif3h	0.425737	7.77239	16.9737	0.000554175	0.00844036
54709	Eif3i	0.419983	6.23638	21.9038	0.000141149	0.00335976
13521	Slc26a2	-0.384175	5.18577	21.5563	0.000153964	0.00354508
73830	Eif3k	0.475994	6.70928	24.6909	7.21922e-05	0.00199543
54613	St3gal6	-0.351929	7.81604	21.5218	0.000155304	0.003563
98221	Eif3m	0.408326	6.19999	16.5312	0.000594926	0.00887979
75705	Eif4b	0.541722	8.91284	32.2288	1.43742e-05	0.000646686
21927	Tnfaip1	-0.348961	5.99217	21.4285	0.000158994	0.00362592
66892	Eif4e3	0.492379	4.70686	12.95	0.00177637	0.0188555
99543	Olfml3	-0.395315	11.6409	21.4115	0.000159679	0.00362952
13685	Eif4ebp1	0.563837	4.82296	15.4872	0.000827786	0.0112684
192657	Ell2	0.459867	4.1275	12.7444	0.00189906	0.019652
67673	Elob	0.27345	5.85469	8.05415	0.0101122	0.0600346
14792	Lpcat3	-0.330345	7.45059	21.3091	0.000163859	0.00369908
54351	Elp5	0.350759	4.64926	9.34627	0.00618022	0.0434371
212627	Prpsap2	-0.423372	6.55889	21.2339	0.000167008	0.00375679
246707	Emilin2	2.24057	5.08148	9.58307	0.00910114	0.0561921
353310	Zfp703	-0.342271	6.79375	21.1801	0.000169301	0.00378888
72205	Eml2	1.38623	3.25028	41.0713	2.87349e-06	0.000230734
225898	Eml3	0.185715	6.04972	8.74279	0.00775171	0.0508056
13731	Emp2	0.953842	3.42733	14.3153	0.00137869	0.0158581
13732	Emp3	0.77663	4.62843	13.8087	0.00185321	0.0193098
13806	Eno1	0.47037	9.3352	20.0692	0.000240181	0.00475378
13823	Epb41l3	0.864909	5.08287	48.2428	9.20394e-07	0.00011243
69749	Epb41l4aos	1.17698	2.773	31.5027	1.66093e-05	0.000719188
13849	Ephx1	0.759502	5.63973	39.8404	3.54189e-06	0.000270699
108670	Epsti1	0.623712	6.0895	31.6568	1.64264e-05	0.000713705
13885	Esd	0.404413	5.895	12.6432	0.00196575	0.0201449
23943	Esyt1	0.366025	7.35707	13.7683	0.00137076	0.0158387
66071	Ethe1	0.625554	3.71133	17.8531	0.000409214	0.00691304
209760	Tmc7	-0.669256	4.33682	20.9168	0.000181034	0.00396025
210973	Kbtbd2	-0.38533	5.93197	20.9165	0.000181047	0.00396025
208618	Etl4	1.67949	2.54497	51.6129	5.61966e-07	9.02488e-05
18612	Etv4	1.35702	0.378947	7.60044	0.0121028	0.0674935
18222	Numb	-0.520622	7.05925	21.5233	0.000185019	0.00401593
216984	Evi2b	0.528388	4.6083	19.1604	0.000286529	0.00539816
107375	Slc25a45	-0.312822	6.31764	20.8283	0.000185175	0.00401593
22350	Ezr	1.52849	4.4534	17.8621	0.000977495	0.0126514
319660	Agmo	-0.363871	6.00892	20.7564	0.000188622	0.00407418
67513	Faap20	0.261007	4.61024	7.35113	0.0133805	0.0719315
18761	Prkcq	-1.50218	2.98807	22.6484	0.00018996	0.00409171
14077	Fabp3	2.67974	1.317	34.9116	8.57589e-06	0.000479305
16592	Fabp5	4.09025	3.75753	58.6805	2.97259e-06	0.000237093
11852	Rhob	-0.614656	10.6393	22.3327	0.000192161	0.00410982
74349	Fam160a2	0.415825	4.32532	8.59224	0.00820995	0.0525442
66330	1700020L24Rik	-1.19821	2.50095	20.6787	0.00019242	0.00410982
66313	Smurf2	-0.390779	6.26837	20.6499	0.000193851	0.00413209
14815	Nr3c1	-0.352659	7.848	20.6446	0.000194114	0.00413209
102657	Cd276	-0.999833	5.75807	24.5369	0.000194702	0.00413766
13829	Dmtn	-0.625499	3.28389	20.6201	0.000195343	0.00414434
230766	Fam167b	0.338654	4.98535	12.8406	0.00184054	0.0192347
73385	Fam177a	0.239101	4.52416	6.17588	0.0218405	0.0989257
105504	Exoc5	-0.375557	5.82808	20.5631	0.000198231	0.00418036
80752	Fam20c	2.359	6.19277	71.9587	1.16863e-06	0.000127813
230088	Fam214b	0.277449	4.84118	7.68077	0.0117206	0.0660299
59010	Sqor	-0.328202	6.74766	20.5321	0.00019982	0.00419297
74048	Vsir	-0.300615	11.5941	20.527	0.000200084	0.00419297
69894	Fam241b	2.07109	-0.0556718	10.9026	0.00353277	0.0299385
68176	Inka1	-0.58825	4.87473	20.5155	0.000200678	0.00419297
108160	Fam50a	0.307657	6.05937	11.0034	0.00341104	0.0291813
21349	Tal1	-0.528285	5.19257	20.5015	0.000201406	0.00419579
226610	Fam78b	2.25879	-0.376426	10.318	0.00434122	0.0345406
232406	BC035044	-0.455678	5.75431	20.4696	0.000203073	0.00421005
60322	Chst7	-0.430329	6.61854	20.4693	0.000203086	0.00421005
14087	Fanca	1.35453	0.684553	7.32189	0.01354	0.0725123
14109	Fau	0.52979	9.64743	26.0114	5.64418e-05	0.00170495
22632	Yy1	-0.330324	6.21685	20.4179	0.000205806	0.00424563
74202	Fblim1	0.783679	5.56242	43.742	1.85203e-06	0.000180744
56485	Slc2a5	-0.364915	9.73712	20.3843	0.000207604	0.00426314
320705	Bend6	-0.789115	4.6487	21.4652	0.000207663	0.00426314
50762	Fbxo6	0.235552	4.95499	6.37547	0.020055	0.0941401
109082	Fbxw17	0.536538	2.4674	6.34441	0.0203218	0.0947876
30838	Fbxw4	0.233321	6.19602	9.66715	0.00549141	0.0402481
14130	Fcgr2b	0.177313	8.25706	6.41252	0.0197419	0.0931305
14131	Fcgr3	0.23518	10.1329	9.86871	0.00510258	0.0385394
246256	Fcgr4	1.60226	4.90137	26.3844	0.000178851	0.00394624
69169	Fcmr	3.45127	-0.490928	8.12613	0.011193	0.064214
14366	Fzd4	-0.790469	4.04805	20.3188	0.000222868	0.00451083
210998	Fam91a1	-0.277624	8.79356	20.102	0.000223411	0.00451083
14137	Fdft1	0.471863	3.61116	9.6996	0.00542666	0.0399648
110196	Fdps	0.488653	4.02515	9.7538	0.00532036	0.0395195
12774	Ccr5	-0.367385	8.9199	20.092	0.000223995	0.00451083
30841	Kdm2b	-0.355355	6.8002	20.0816	0.000224601	0.00451587
68165	Fdx2	0.3779	3.66164	8.47678	0.00858183	0.0541345
14426	Galnt4	-0.480168	6.21975	20.0407	0.000229704	0.00460388
14190	Fgl2	1.62612	5.79412	79.8615	1.57521e-07	3.63358e-05
75691	Anks6	-0.481237	4.48394	19.9668	0.00023145	0.00462426
71795	Pitpnc1	-0.356738	6.28785	19.9426	0.00023292	0.00464632
14191	Fgr	2.25092	5.3467	78.6904	3.72022e-07	6.63257e-05
106393	Srl	-1.08144	3.20272	20.4875	0.00023503	0.00467371
66437	Fis1	0.370891	6.68455	19.7417	0.000245544	0.00482276
14232	Fkbp8	0.262624	7.61545	10.7014	0.00379046	0.0314517
192176	Flna	0.643046	8.54821	19.1442	0.000490941	0.00780522
18645	Pfn2	-0.966174	1.99856	19.8017	0.000241696	0.00477631
14252	Flot2	0.567469	5.56734	25.3928	6.14012e-05	0.0018006
50850	Spast	-0.372487	5.97691	19.7648	0.000244053	0.00480793
14254	Flt1	2.6065	4.7157	43.1848	1.81413e-05	0.000774944
14257	Flt4	3.01821	-0.6105	9.09898	0.00677674	0.0464183
71409	Fmnl2	0.243381	5.59857	8.20257	0.00954261	0.0579831
14268	Fn1	3.28814	6.98551	25.0244	0.000293407	0.00546616
63828	Fn3k	1.18063	1.01315	9.23648	0.00643755	0.0447524
52323	Klhl7	-0.329884	6.48537	19.6209	0.000253498	0.00494789
14236	Foxn2	0.382872	4.04574	6.95024	0.0157637	0.080513
74123	Foxp4	0.586437	3.31509	8.97263	0.00710604	0.0479287
20321	Frrs1	0.355365	4.82958	11.9527	0.00246728	0.0234826
75475	Oplah	-0.641627	3.99993	19.525	0.000260016	0.00504408
50799	Slc25a13	-0.851839	2.23644	19.502	0.000261606	0.00506718
89867	Sec16b	-1.01381	2.72319	19.4903	0.000262419	0.00507516
14319	Fth1	1.1717	11.4953	72.5487	1.52661e-07	3.63358e-05
83436	Plekha2	-0.309223	6.76775	19.4189	0.000267437	0.00515423
11307	Abcg1	-0.315011	7.87673	19.4149	0.000267726	0.00515423
270160	Rab39	-0.563933	4.84573	19.4044	0.000268473	0.00516078
16506	Kcnd1	-0.436406	5.63341	19.3711	0.000270865	0.00519888
14325	Ftl1	0.903827	10.6567	84.1403	1.23394e-08	5.93179e-06
71665	Fuca1	0.260482	7.73016	16.9281	0.000530887	0.00819388
320479	C330024D21Rik	-2.21069	0.431896	19.3219	0.000274433	0.00524358
67391	Fundc2	0.241615	4.85755	8.29191	0.00921703	0.0566553
14347	Fut7	1.57852	1.00644	13.1162	0.00168353	0.0183917
18301	Fxyd5	1.6097	5.32817	26.7303	0.00018062	0.00396025
382406	Poc1b	-0.323926	5.61728	19.2578	0.000279167	0.00530208
23880	Fyb	0.254262	8.28028	8.2258	0.00945674	0.0576737
14370	Fzd8	0.698032	2.54689	15.8183	0.000732472	0.0102392
14381	G6pdx	0.39469	6.77448	9.96457	0.00552945	0.0404287
93687	Csnk1a1	-0.311404	7.12066	19.1647	0.000286203	0.00539816
14387	Gaa	0.22433	8.26098	8.28132	0.00925496	0.0568058
56486	Gabarap	0.363768	7.27303	14.131	0.0012211	0.0146949
57436	Gabarapl1	0.222519	5.6766	6.79207	0.0168319	0.0838088
13197	Gadd45a	1.61448	2.07803	10.7663	0.00463628	0.0359179
17873	Gadd45b	1.01046	1.80588	10.0032	0.00486016	0.0372798
73748	Gadl1	0.502753	2.64434	6.21715	0.0214572	0.0977828
75415	Arhgap12	-0.349388	6.3254	19.1109	0.000290356	0.00542525
74841	Usp38	-0.436001	5.10397	19.0805	0.000292734	0.00546165
14420	Galc	0.331926	6.47963	14.723	0.00101746	0.0130257
228061	Agps	-0.315422	6.9894	19.0335	0.000296447	0.00551469
50917	Galns	0.353046	4.88444	6.22571	0.0215097	0.0979797
230761	Zfp362	-0.410319	5.10726	18.9827	0.000300522	0.00557416
30794	Pdlim4	-0.359552	5.62824	18.9049	0.000306885	0.00568386
19267	Ptpre	-0.36064	6.68419	18.8777	0.000309141	0.00571731
105522	Ankrd28	-0.842643	2.91916	18.8491	0.000311538	0.00574484
67416	Armcx2	-0.45658	4.76004	18.8422	0.000312123	0.00574484
207839	Galnt6	0.598936	3.61083	8.70152	0.00798781	0.0516258
329739	Fam102b	-0.629301	8.9105	20.7781	0.000312441	0.00574484
230809	Pdik1l	-0.496411	3.96031	18.7981	0.00031586	0.0057993
108150	Galnt7	0.527795	5.84239	32.8847	1.26376e-05	0.000598257
21812	Tgfbr1	-0.423061	11.1484	18.7623	0.000318941	0.00583897
14433	Gapdh	0.472391	10.6813	21.2456	0.000168522	0.00378413
381126	Garem1	2.05717	-0.347394	11.5199	0.00285593	0.0258993
237436	Gas2l3	1.18597	3.22157	25.2859	6.60676e-05	0.00188784
14455	Gas5	0.982284	6.05997	49.3209	1.76919e-06	0.000175358
68799	Rgmb	-0.318501	6.33907	18.7317	0.000321593	0.00583938
56469	Pias1	-0.356222	5.36798	18.7286	0.000321861	0.00583938
104346	Gas8	0.452927	3.49951	10.0267	0.00481919	0.0370103
50523	Lats2	-0.379164	5.99582	18.7186	0.000322737	0.00584103
67092	Gatm	0.290089	7.64299	12.0568	0.00238283	0.0230068
626578	Gbp10	1.52439	0.936264	8.06456	0.0100711	0.0598618
14469	Gbp2	0.99109	4.44025	24.4929	0.000117214	0.0029162
55932	Gbp3	0.520541	4.76991	10.9724	0.00367688	0.0308115
17472	Gbp4	2.22	0.266865	15.7505	0.000747291	0.010373
12728	Clcn5	-0.459764	4.35893	18.645	0.000329242	0.0059082
19731	Rgl1	-0.343791	6.50242	18.6379	0.000329873	0.00591116
78267	Klhdc8b	-1.02279	5.74527	22.2117	0.000330513	0.00591427
100702	Gbp6	1.78253	1.73036	25.8786	5.49779e-05	0.00168479
78808	Stxbp5	-0.35334	6.67125	18.6118	0.000332225	0.00591649
22612	Yes1	-0.532357	4.38611	18.6082	0.000332547	0.00591649
236573	Gbp9	0.323482	4.47979	6.67716	0.0176587	0.0864635
74131	Sash3	-0.288212	7.60563	18.6036	0.000332969	0.00591649
227960	Gca	0.702046	3.15909	13.6598	0.00141557	0.016165
14538	Gcnt2	0.980189	5.42893	13.9966	0.00233748	0.0227944
56209	Gde1	0.182651	6.12616	6.21998	0.0214311	0.0977342
56495	Get3	0.206299	5.66588	6.84451	0.016469	0.0827494
74105	Gga2	0.522245	5.1029	24.7092	7.18853e-05	0.00199543
54368	Gp9	-0.886417	4.74058	20.3013	0.000348572	0.00614213
75841	Rnf139	-0.438484	5.94344	18.4184	0.000350206	0.00616237
77065	Ints7	-0.582331	3.35045	18.4013	0.000351843	0.00618259
268903	Nrip1	-0.43609	6.18464	18.3864	0.000353282	0.0061993
80749	Lrfn1	-0.604939	3.6157	18.3746	0.000354419	0.00621065
668415	LOC668415	-0.888116	3.04721	18.3201	0.000359753	0.00628624
30955	Pik3cg	-0.294346	8.34488	18.3134	0.000360413	0.00628624
110175	Ggct	0.763789	1.98797	9.37887	0.00610604	0.0431619
80860	Ghdc	0.292151	5.38818	13.1712	0.00165405	0.0181845
106143	Cggbp1	-0.375028	6.25587	18.2887	0.000362858	0.00631492
14933	Gk	0.69173	2.69747	7.77283	0.0112991	0.0646019
101488	Slco2b1	-0.296245	10.8827	18.2275	0.000369012	0.00640445
11605	Gla	1.2141	4.18881	37.4197	7.85501e-06	0.000448903
54598	Calcrl	-0.428642	4.83321	18.1949	0.000372333	0.00644445
73690	Glipr1	1.26373	4.06926	41.0487	3.79458e-06	0.000282994
384009	Glipr2	1.71712	2.70557	7.44362	0.0172453	0.0852184
56700	Glmp	0.22397	7.63963	6.68051	0.017634	0.0864128
93692	Glrx	0.457462	4.48834	10.1688	0.00457904	0.0357064
14388	Gab1	-0.388721	6.19455	18.0588	0.000386558	0.00664104
56504	Srpk3	-0.756527	3.04723	18.0554	0.000386916	0.00664104
16646	Kpna1	-0.408901	5.87258	18.0513	0.000387355	0.00664104
56356	Gltp	0.504876	8.02172	30.1701	2.17755e-05	0.000874282
677044	Gm10653	0.751029	4.102	22.8358	0.000112224	0.00281381
67742	Samsn1	-0.435882	6.41001	18.0073	0.000392098	0.00668728
654472	Gm12070	0.568277	3.73153	16.9978	0.00052045	0.00809185
14827	Pdia3	-0.281207	9.76604	18.0018	0.000392687	0.00668728
631323	Gm12250	0.553832	3.54212	6.88572	0.0165075	0.0828115
624083	Gm15753	1.83867	1.00846	23.925	8.64074e-05	0.00226967
14086	Fscn1	-0.315836	10.1281	17.8864	0.000405439	0.00687533
381633	Gm1673	2.38647	1.41655	16.6899	0.000627321	0.00922013
330256	Gm20559	1.6516	-0.307204	8.22491	0.00946	0.0576737
100861753	Gm21188	2.15443	0.51126	12.9299	0.00178794	0.018905
14667	Gm2a	0.455396	8.96163	37.4777	5.35909e-06	0.000363587
240327	Gm4951	1.56455	2.43159	16.8916	0.000696007	0.00986745
277333	Gm5069	0.408934	5.80868	13.0309	0.00173052	0.0186422
278181	Gm5073	1.88323	-0.361429	8.78776	0.00762042	0.0502925
108900	Fam72a	-0.868674	2.79751	17.7765	0.000418014	0.00701451
328314	Gm5086	0.281829	5.33995	9.1274	0.00670504	0.0461164
11765	Ap1g1	-0.295336	6.89245	17.7631	0.000419573	0.00701451
66355	Gmpr	-0.332885	5.899	17.7586	0.000420099	0.00701451
433273	Gm5523	0.374546	5.03177	9.52129	0.00579335	0.0417141
170625	Snx18	-0.320168	7.79783	17.7346	0.000422921	0.00705071
433297	Gm5526	0.424779	3.88339	10.1987	0.00453023	0.0354129
626175	Gm6654	0.61826	5.40003	13.8546	0.00170189	0.0184862
665378	Gm7609	0.999481	1.38819	6.72521	0.0173076	0.085332
751864	Gm9733	2.36831	0.560918	8.38205	0.00989432	0.0592958
20677	Sox4	-0.652071	6.37936	19.4028	0.000435415	0.00720353
100042008	Gm9794	0.674851	2.67635	15.3962	0.000830258	0.0112855
140499	Ube2j2	-0.377807	5.18301	17.6108	0.000437795	0.00723217
14701	Gng12	0.301301	6.88533	18.2176	0.000370009	0.00641298
16211	Kpnb1	-0.267988	8.65279	17.5645	0.000443497	0.00730733
14707	Gng5	0.292542	6.1976	12.628	0.00197267	0.0201508
77407	Rab35	-0.276251	7.24183	17.5461	0.000445787	0.00732603
14710	Gngt2	0.323965	6.22604	13.7539	0.00137416	0.0158581
14670	Gnl1	0.235843	5.86161	8.88623	0.00734146	0.0490474
110639	Prps2	-0.309586	6.92314	17.4661	0.000455911	0.00746341
432486	Gnptab	0.427604	5.44026	11.2382	0.00318151	0.0277034
66967	Edem3	-0.285179	6.18423	17.4442	0.000458721	0.00747752
100737	Dcun1d4	-0.490508	3.92875	17.4424	0.000458946	0.00747752
23894	Gtf2h2	-0.472577	6.05824	17.5984	0.00045913	0.00747752
52662	Ldlrad4	-0.393447	6.86139	17.4001	0.000464446	0.00755057
192786	Rapgef6	-0.426541	5.63291	17.3907	0.000465678	0.00755057
22661	Zfp148	-0.359331	5.84771	17.3877	0.000466062	0.00755057
14718	Got1	0.37951	5.64328	13.4573	0.00150945	0.0169623
19309	Pygm	-1.01079	2.45242	17.3786	0.000467263	0.00755057
235907	Zfp65	-0.908183	3.91402	18.2873	0.000467309	0.00755057
14733	Gpc1	2.16335	1.83156	17.2645	0.00064512	0.00941755
14751	Gpi1	0.751659	8.69113	29.5717	5.07366e-05	0.00161733
93695	Gpnmb	6.8542	6.31298	80.3055	9.97538e-07	0.000117097
65256	Asb2	-0.414672	6.35165	17.3206	0.000474953	0.00762796
100042480	Nhsl2	-0.461388	4.92608	17.3204	0.000474982	0.00762796
75717	Cul5	-0.383542	4.78207	17.3046	0.00047711	0.00765246
330192	Vps37b	-0.388614	6.2328	17.2977	0.000478037	0.00765765
353156	Egfl7	-1.45947	1.78419	17.2678	0.000482093	0.00771077
353346	Gpr141	2.04602	1.84136	6.89025	0.020279	0.0946704
68031	Rnf146	-0.347858	4.69211	17.2525	0.000484171	0.00772664
14788	Gpr162	1.79358	4.64529	45.8319	7.10302e-06	0.000418261
110168	Gpr18	1.35193	0.316836	8.69338	0.00789889	0.0513124
436440	Gpr31b	1.76415	0.172649	6.60939	0.0181677	0.088008
64095	Gpr35	0.554462	4.96214	7.2315	0.0164073	0.0825726
12725	Clcn3	-0.298456	5.95946	17.1742	0.000495019	0.00785039
14744	Gpr65	1.13606	4.26645	16.7794	0.000972685	0.0126439
24013	Grk1	-1.89014	1.65031	17.7809	0.000498633	0.00788798
109161	Ube2q2	-0.297633	5.59089	17.1218	0.000502424	0.00793805
225131	Wac	-0.345745	6.02502	17.117	0.000503108	0.00793896
18074	Nid2	-0.896877	5.29012	19.4393	0.000504244	0.00794701
80910	Gpr84	0.370092	7.59282	8.6179	0.00915535	0.0564079
106512	Gpsm3	0.18361	6.9984	6.18609	0.0217449	0.0986335
14775	Gpx1	0.668951	8.34285	40.0957	4.00529e-06	0.000290372
625249	Gpx4	0.273577	7.13408	8.70159	0.00787423	0.051231
66168	Grina	0.465516	7.93603	12.2728	0.00281096	0.0256316
320129	Grk3	0.40231	4.9574	10.2047	0.00452057	0.0353948
70510	Rnf167	-0.31096	6.98204	17.0179	0.000517478	0.00808445
21888	Tle4	-0.270058	5.70543	17.0097	0.00051869	0.00808445
69146	Gsdmd	0.246506	6.05512	6.93598	0.0158569	0.0808883
14840	Gsg1	0.664664	2.87848	18.6663	0.000327344	0.00588246
227753	Gsn	1.31853	5.12217	17.0589	0.00118719	0.0144428
56744	Pf4	-1.26812	3.63092	18.9681	0.000524761	0.00814354
22224	Usp10	-0.318028	5.3703	16.9639	0.000525491	0.00814354
76263	Gstk1	0.677561	3.14126	16.3477	0.000627379	0.00922013
14862	Gstm1	0.449566	4.06153	7.00849	0.0153896	0.0793777
14866	Gstm5	0.442831	3.69269	9.87949	0.00508265	0.0384518
14873	Gsto1	0.683436	5.40317	33.1896	1.191e-05	0.000579391
56055	Gtpbp2	0.331965	5.21549	7.1731	0.0143852	0.0756708
14923	Guk1	0.48392	4.07446	19.1394	0.000288144	0.00539983
434223	Gvin3	1.0253	4.19826	19.5952	0.000405897	0.00687533
207615	Wdr37	-0.311415	5.92046	16.8603	0.000541264	0.00831357
74493	Tnks2	-0.253121	7.88801	16.8561	0.000541919	0.00831357
100417829	Gvin-ps2	0.898305	1.38626	8.8077	0.00756298	0.0500529
72759	Tmem135	-0.327401	7.3309	16.8257	0.000546644	0.0083601
27357	Gyg	0.462743	5.03697	14.0435	0.00125487	0.0149069
51788	H2az1	0.34876	6.73904	17.5558	0.000444585	0.00731576
14964	H2-D1	1.37123	10.4692	66.9214	6.39909e-07	9.6649e-05
14998	H2-DMa	0.534244	7.84114	43.3196	1.98272e-06	0.000187723
18613	Pecam1	-0.67851	5.38273	17.8671	0.000556426	0.00845587
52432	Ppp2r2d	-0.333786	4.59298	16.7631	0.000556527	0.00845587
14999	H2-DMb1	0.323553	6.88875	17.0536	0.000512245	0.00801338
15000	H2-DMb2	0.366108	4.46641	10.9362	0.00349164	0.0297105
14972	H2-K1	1.14631	9.79616	39.4644	1.82884e-05	0.000778609
56338	Txnip	-0.435922	8.75287	16.9855	0.000566918	0.00857269
75914	Exoc6b	-0.394542	5.7782	16.6914	0.000568105	0.00858
94212	Pag1	-0.296437	9.0185	16.6874	0.000568754	0.00858
630499	H2-K2	1.04586	2.6186	20.5185	0.000200523	0.00419297
14990	H2-M2	2.00636	0.467819	12.6053	0.00198738	0.0202743
13209	Ddx6	-0.267562	8.18284	16.6429	0.000576074	0.00865954
14991	H2-M3	0.866789	5.51612	50.3711	6.72107e-07	9.80117e-05
83997	Slmap	-0.29528	6.88	16.6134	0.000580995	0.00871286
15001	H2-Oa	0.355599	5.29073	11.247	0.00313562	0.0274925
16480	Jup	-0.291756	7.16984	16.5805	0.000586516	0.00877491
15015	H2-Q4	0.761842	6.4472	20.3157	0.000408938	0.00691304
110557	H2-Q6	2.1649	4.23267	21.2745	0.0005187	0.00808445
68682	Slc44a2	-0.296457	8.36039	16.5163	0.000597491	0.0089032
15018	H2-Q7	2.1508	4.3975	23.1959	0.000360714	0.00628624
108086	Rnf216	-0.344392	6.33441	16.4752	0.000604618	0.00898242
17125	Smad1	-0.478099	4.87682	16.4752	0.000604634	0.00898242
15039	H2-T22	0.602774	5.86589	28.6185	3.01362e-05	0.00111472
230700	Foxj3	-0.358926	5.10633	16.4438	0.000610137	0.009043
15040	H2-T23	0.576288	8.35137	50.9927	6.14267e-07	9.3894e-05
14629	Gclc	-0.377495	6.00391	16.4347	0.000611743	0.00904519
15042	H2-T24	0.34576	5.65509	11.5072	0.00286826	0.0259307
15051	H2-T9	1.20199	3.16931	22.7523	0.000133033	0.00321961
226016	Abhd17b	-0.574139	3.81383	16.4229	0.000613849	0.00904519
107766	Haao	0.948138	3.79766	20.5535	0.00023053	0.00461314
66775	Hacd4	0.32875	4.98442	8.67608	0.00795116	0.0514938
76478	Haus8	0.742777	4.06852	30.184	2.17134e-05	0.000874282
80885	Hcar2	2.00005	4.69383	63.5833	8.69081e-07	0.000111374
15162	Hck	0.231997	7.92322	12.8	0.00186499	0.0194103
15199	Hebp1	1.20802	5.76885	104.84	1.95524e-09	1.30558e-06
194952	Jmjd4	-0.619809	3.34653	16.2638	0.000642858	0.00939624
229003	Helz2	1.96201	3.2759	20.9854	0.000423802	0.00705614
15234	Hgf	1.34407	1.90036	28.5221	3.07616e-05	0.00112471
20496	Slc12a2	-0.31935	7.56831	16.2436	0.000646659	0.00941924
15254	Hint1	0.341809	5.76648	14.6806	0.00103071	0.0131688
67154	Mtdh	-0.27603	8.48274	16.1923	0.000656385	0.00953902
15368	Hmox1	1.12021	5.99565	22.8632	0.000326312	0.00588246
15382	Hnrnpa1	0.302869	8.14118	14.0453	0.00125417	0.0149069
76936	Hnrnpm	0.226357	8.09525	6.37248	0.0200805	0.094147
53376	Usp2	-0.428039	6.64555	16.2799	0.000664809	0.00961736
269513	Nkain3	-2.38796	0.234918	16.1412	0.000666243	0.00962713
53602	Hpcal1	0.634174	5.43389	21.9521	0.000154858	0.00355921
13845	Ephb3	-1.10736	3.08315	16.8681	0.000668489	0.00962795
15451	Hpn	0.838378	3.13772	23.9809	8.52725e-05	0.00225153
52036	Ppp6r3	-0.315266	6.51136	16.1144	0.000671489	0.00965893
246694	Hps5	0.25211	5.70944	13.0719	0.00170777	0.0185009
13803	Enc1	-0.433746	6.38741	16.1863	0.000677583	0.00972454
21844	Tiam1	-0.580161	4.50525	16.0727	0.000679723	0.00972707
15442	Hpse	1.8352	2.42425	11.0221	0.00491949	0.0375759
100900	Hscb	0.581044	3.94362	12.7576	0.0018909	0.0196156
15108	Hsd17b10	0.326246	4.98529	6.49464	0.0190674	0.09108
18099	Nlk	-0.453586	4.65937	16.0568	0.000682905	0.0097458
101502	Hsd3b7	0.380424	4.51774	10.7535	0.00372171	0.0311049
106572	Rab31	-0.247653	7.80465	16.0091	0.000692502	0.00986057
20481	Ski	-0.302154	9.42724	16.0011	0.000694135	0.00986532
72640	Mex3a	-0.92551	2.2478	15.9999	0.00069439	0.00986532
73442	Hspa12a	0.707342	4.1189	9.42288	0.00709562	0.0479096
235542	Ppp2r3a	-0.536093	3.67023	15.9915	0.000696096	0.00986745
66245	Hspbp1	0.251318	5.34555	10.6765	0.00382374	0.0315972
16648	Kpna3	-0.304558	6.81923	15.9681	0.000700898	0.00990531
15510	Hspd1	0.273195	7.01322	8.15251	0.00973064	0.0586473
15528	Hspe1	0.487701	5.7104	26.2214	5.08901e-05	0.00161815
72459	Htatsf1	0.294461	5.32522	11.5138	0.0028618	0.0259219
15194	Htt	0.23058	5.99653	7.00869	0.0153884	0.0793777
74096	Hvcn1	0.257927	8.75748	11.8309	0.00257035	0.0241914
330914	Arhgap32	-0.745887	3.84575	16.052	0.00071477	0.0100389
242362	Manea	-0.438965	5.29267	15.8988	0.000715309	0.0100389
68180	Hyi	0.718406	3.48141	30.6969	1.95472e-05	0.000826653
22346	Vhl	-0.281546	6.49714	15.8304	0.000729866	0.0102205
67732	Iah1	0.537307	4.34823	19.3382	0.000273242	0.0052287
108837	Ibtk	0.281832	4.73853	7.62687	0.0119755	0.06699
170718	Idh3b	0.211065	6.29534	8.30452	0.00917208	0.0564336
75731	Idnk	0.291309	3.96593	6.62383	0.0180578	0.0876221
105348	Golm1	-0.399936	10.1318	15.8262	0.000737208	0.0102667
59040	Rhot1	-0.356701	5.4455	15.7778	0.000741292	0.0103122
15937	Ier3	1.48962	2.35124	15.0652	0.00110041	0.0137006
15951	Ifi204	1.57379	5.08447	17.7024	0.001089	0.0136254
226691	Ifi207	1.08166	4.03221	11.925	0.00373469	0.0311723
236312	Ifi209	1.2606	4.27739	18.1995	0.00074861	0.0103799
20345	Selplg	-0.301696	10.8691	15.7019	0.000758118	0.0104888
381308	Ifi211	1.30678	2.79705	7.51771	0.0156881	0.080256
69780	Smap2	-0.241823	9.79465	15.6283	0.00077483	0.0106967
545384	Ifi214	1.32316	1.05	11.8245	0.00257596	0.0242182
52668	Ifi27	0.641177	6.16769	40.8297	2.99289e-06	0.000237093
76933	Ifi27l2a	1.90131	4.26017	21.1131	0.00051116	0.00800629
65972	Ifi30	1.01784	7.65562	36.5558	2.45205e-05	0.000962749
70110	Ifi35	0.513953	5.09912	12.4208	0.00225883	0.0221297
99899	Ifi44	1.63614	0.634453	6.29338	0.0211247	0.096929
15957	Ifit1	1.22296	2.45417	10.4214	0.00486753	0.0373138
16478	Jund	-0.307188	7.40915	15.4908	0.000807151	0.0110467
667373	Ifit1bl1	1.56634	-0.107856	6.18915	0.0217164	0.0985395
72183	Snx6	-0.230971	6.80534	15.4584	0.000814998	0.0111245
71678	Brox	-0.296398	6.72532	15.4565	0.00081546	0.0111245
11480	Acvr2a	-0.660168	3.74368	15.4218	0.000823937	0.011228
15958	Ifit2	1.49472	4.55801	8.31974	0.0133568	0.0718649
15959	Ifit3	1.54676	5.38157	9.1026	0.0104924	0.0614573
68713	Ifitm1	4.34355	3.30912	11.9449	0.0046373	0.0359179
80876	Ifitm2	1.88145	4.6299	8.5415	0.0125488	0.0691901
68515	Myadml2	-0.606543	3.53148	15.3868	0.000832603	0.0112855
66141	Ifitm3	1.73777	5.76029	21.8074	0.000489542	0.00779274
213002	Ifitm6	2.54166	2.61823	7.52928	0.0172761	0.0852184
18518	Igbp1	0.633568	6.08493	48.7223	8.56718e-07	0.00011091
16000	Igf1	0.989518	4.52355	11.316	0.0046059	0.0358042
16004	Igf2r	2.54563	4.00618	58.6613	1.60246e-06	0.000162644
16012	Igfbp6	2.70612	0.0585194	14.4901	0.00109274	0.0136486
192986	Cyb5d2	-0.346258	4.36019	15.3101	0.000851928	0.0114617
434130	Ccdc8	-2.4158	-0.147059	15.2782	0.000860119	0.0115547
13857	Epor	-1.3742	1.39137	15.2761	0.000860661	0.0115547
399510	Map4k5	-0.42356	4.88078	15.2688	0.000862561	0.011568
80719	Igsf6	0.965839	6.2036	74.1881	3.84473e-08	1.35904e-05
140559	Igsf8	0.771937	6.94648	79.5534	1.9513e-08	8.53662e-06
319266	A130010J15Rik	-0.557304	3.00545	15.2212	0.000874966	0.0116973
56489	Ikbke	4.14736	1.25468	52.8006	4.74949e-07	7.92852e-05
16157	Il11ra1	0.307222	5.62363	8.10157	0.00992625	0.059431
16162	Il12rb2	0.612517	2.33191	8.73728	0.00776798	0.0508056
16068	Il18bp	1.92002	2.06389	57.6787	2.44784e-07	5.20976e-05
15212	Hexb	-0.261135	13.6381	15.1705	0.000888403	0.0118146
22214	Ube2h	-0.30889	7.41672	15.1564	0.000892197	0.0118527
212937	Tifab	-0.272166	7.7434	15.1446	0.000895365	0.0118823
16177	Il1r1	1.83431	2.46016	48.8009	8.46754e-07	0.00011075
16181	Il1rn	2.47031	3.41308	25.1926	0.000220036	0.00448811
50931	Il27ra	2.00192	1.02409	16.1327	0.000667908	0.00962795
68497	Arel1	-0.261598	6.16633	15.0566	0.000919451	0.012145
16653	Kras	-0.291476	5.82227	15.0548	0.000919943	0.012145
16186	Il2rg	1.91256	4.42404	53.589	2.19918e-06	0.000193508
16188	Il3ra	2.27028	3.96035	227.874	1.87739e-12	5.95462e-09
100039795	Ildr2	2.31023	6.4268	461.989	2.26719e-15	2.87638e-11
320706	Soga1	-0.281042	10.0638	15.0167	0.000930615	0.0122349
23918	Impdh2	0.365327	6.11038	10.736	0.00380064	0.0315155
19052	Ppp2ca	-0.327565	7.81827	14.9977	0.000935976	0.01228
70435	Inf2	2.91455	4.537	224.016	5.46485e-12	1.01479e-08
231070	Insig1	0.580181	4.26919	14.8903	0.000966939	0.012595
12628	Cfh	-0.396415	10.3997	15.0233	0.000950564	0.0124328
72097	Cracdl	-1.61272	-0.00407181	14.9268	0.000956301	0.0124949
268706	Slc38a9	-0.402091	4.81953	14.911	0.000960874	0.0125418
381990	Zbtb2	-0.526808	4.35732	14.8919	0.00096648	0.012595
71793	Ints12	0.288916	4.01138	6.42662	0.0196242	0.0929696
72948	Tppp	-0.306045	6.85687	14.8712	0.000972562	0.0126439
320495	Ipcef1	0.448641	4.03073	12.6689	0.00194645	0.0200119
67448	Plxdc2	-0.386645	9.75485	14.8936	0.000973837	0.0126459
75751	Ipo4	0.216126	6.032	6.45849	0.0193611	0.0921011
29875	Iqgap1	1.35274	6.21308	18.452	0.000939708	0.0123035
404710	Iqgap3	0.647678	4.85099	33.4721	1.12769e-05	0.000565033
73914	Irak3	0.919458	2.8705	21.3118	0.00016375	0.00369908
54123	Irf7	1.60999	4.5983	12.483	0.00389312	0.0319411
78619	Zfp449	-0.82003	2.33024	14.84	0.000981843	0.0126721
16391	Irf9	0.477976	6.19677	34.4821	9.29859e-06	0.000506314
384783	Irs2	0.600527	4.34563	14.3851	0.00112866	0.0139429
11538	Adnp	-0.367674	6.45043	14.7928	0.000996028	0.0128089
20692	Sparc	-0.296298	12.0234	14.7913	0.000996484	0.0128089
57444	Isg20	1.06494	2.26776	11.5348	0.00284144	0.0258233
66307	Isoc1	0.305089	6.1685	11.0726	0.00333017	0.0286246
664994	Isoc2a	0.252865	4.68004	6.47495	0.0192267	0.0916339
16401	Itga4	1.03709	4.51369	8.29807	0.012911	0.0703465
244864	Layn	-0.52721	3.91445	14.6833	0.00102989	0.0131688
16402	Itga5	0.541474	5.80291	24.3457	7.82526e-05	0.00211682
16408	Itgal	2.0094	5.48153	14.3061	0.00252253	0.0238936
12508	Cd53	-0.297531	9.64235	14.6673	0.00103492	0.013196
16411	Itgax	2.54894	7.86185	74.5515	1.19872e-06	0.000129984
101095	Zfp282	-0.428314	4.59157	14.6397	0.0010437	0.0132812
232878	Zscan22	-0.561624	3.26751	14.6316	0.00104629	0.0132969
52348	Vps37a	-0.465925	5.36813	14.6293	0.00104702	0.0132969
213541	Ythdf2	-0.275203	6.19701	14.6194	0.0010502	0.0133012
16414	Itgb2	0.375432	10.1839	36.7967	6.05832e-06	0.000389272
64144	Mllt1	-0.277596	5.93741	14.6185	0.00105051	0.0133012
16421	Itgb7	1.67691	3.76208	9.79119	0.00825885	0.0527328
16438	Itpr1	0.384894	4.18933	11.128	0.00326688	0.0282721
18718	Pip4k2a	-0.232192	9.03511	14.5897	0.00105983	0.0133733
16440	Itpr3	0.381339	6.28381	12.2612	0.00225884	0.0221297
319622	Itpripl2	0.211724	7.33876	8.5243	0.00842658	0.0535343
56357	Ivd	0.27004	4.92138	7.32254	0.0135364	0.0725123
16449	Jag1	2.12556	2.20253	25.1218	8.97335e-05	0.00234249
76630	Stambpl1	-0.465646	4.97866	14.5587	0.00106992	0.0134368
16453	Jak3	0.270818	6.89756	7.01642	0.0153918	0.0793777
18822	Plod1	-0.285974	8.62279	14.5427	0.00107519	0.0134792
23924	Katna1	0.309788	4.40101	7.92628	0.0106335	0.0619126
16491	Kcna3	0.989883	2.3417	17.1609	0.000496892	0.00787025
16513	Kcnj10	1.30526	5.01917	33.8905	3.32526e-05	0.00117861
16515	Kcnj12	1.53173	3.23558	41.4131	3.1641e-06	0.000247796
214137	Arhgap29	-0.873911	3.09524	14.5671	0.00109409	0.0136486
108899	2700081O15Rik	-0.482723	4.46503	14.4809	0.00109581	0.0136567
16524	Kcnj9	1.48753	2.66556	38.3059	4.62592e-06	0.000324249
110862	Kcnq3	3.34914	-0.69521	10.9029	0.00353236	0.0299385
16548	Khk	0.194364	6.40938	6.79852	0.0167867	0.0836831
16554	Kif13b	0.255093	5.59828	7.47201	0.0127431	0.0698063
105559	Mbnl2	-0.294214	6.36706	14.4152	0.00111823	0.0138556
229504	Isg20l2	-0.381488	4.1391	14.4149	0.00111832	0.0138556
16560	Kif1a	1.55288	4.05406	8.14199	0.0140439	0.0744569
16562	Kif1c	0.568482	6.83138	16.6779	0.000814682	0.0111245
228730	Kiz	0.330953	3.77276	6.14561	0.0221266	0.0999005
16593	Klc1	0.349311	6.23274	11.6612	0.00272202	0.0252075
14270	Srgap2	-0.389138	9.24989	14.4587	0.00113756	0.0140255
67489	Ap4b1	-0.467074	3.72312	14.3524	0.00114012	0.0140434
14852	Gspt1	-0.271588	7.80672	14.3397	0.00114459	0.0140848
18986	Pou2f1	-0.384453	4.54094	14.3288	0.00114846	0.0141187
74764	Klc4	0.315194	5.86013	16.2759	0.000640601	0.00937406
23849	Klf6	0.286593	6.87284	10.2021	0.00452472	0.0353948
241919	Slc7a14	-1.58548	0.705013	14.2879	0.00116306	0.01425
67298	Gprasp1	-0.387299	6.36377	14.2863	0.00116363	0.01425
259277	Klk8	0.388843	6.66035	10.1172	0.00516169	0.0388045
17057	Klrb1a	3.51866	-0.767782	12.0544	0.00269241	0.0250296
77134	Hnrnpa0	-0.285856	8.28933	14.2657	0.00117108	0.0142998
58172	Sertad2	-0.349589	4.97758	14.2421	0.00117969	0.0143911
12495	Entpd1	-0.290479	9.67752	14.2292	0.00118441	0.0144348
80782	Klrb1b	1.82591	2.09183	13.2839	0.00205311	0.0206737
70408	Polr3f	-0.385095	4.69179	14.2212	0.00118737	0.0144428
66953	Cdca7	-0.778407	4.04791	14.7989	0.00118848	0.0144428
118453	Mmp28	-1.23477	3.87561	16.1563	0.00119215	0.0144735
117197	Bloc1s4	-0.406354	4.23104	14.2038	0.0011938	0.0144797
329165	Abi2	-0.414512	5.06737	14.1928	0.00119789	0.0145058
102644	Oaf	-0.419779	4.48641	14.1918	0.00119824	0.0145058
67956	Kmt5a	0.275045	4.88463	6.75191	0.0171158	0.0847453
74127	Krt80	2.0056	2.52187	10.8673	0.00555706	0.0405886
73910	Arhgap18	-0.598811	4.20069	14.1467	0.00121515	0.0146685
75620	Kxd1	0.514852	5.1695	25.3828	6.15421e-05	0.0018006
271457	Rab5a	-0.255947	6.42573	14.1336	0.0012201	0.0146949
70789	Kynu	1.35031	1.24533	17.3554	0.000470326	0.00758199
72454	Ccdc71	-0.320198	5.07398	14.1287	0.00122197	0.0146949
233315	Mtmr10	-0.330879	5.03923	14.1237	0.00122389	0.014704
16768	Lag3	0.522015	9.86253	24.9134	7.30743e-05	0.00201105
269774	Aak1	-0.29583	5.82012	14.115	0.00122721	0.0147148
16783	Lamp1	0.334008	10.757	30.2694	2.13351e-05	0.000870838
320150	Zdhhc17	-0.420401	4.77077	14.1067	0.00123039	0.0147263
83409	Lamtor2	0.345496	5.67317	7.58816	0.012381	0.0685737
67075	Magt1	-0.278344	7.17194	14.0971	0.00123407	0.0147426
668171	Zxda	-0.473371	3.96294	14.091	0.00123643	0.0147569
66096	Lamtor4	0.288659	6.11067	7.96629	0.0104673	0.0613798
217944	Rapgef5	-0.333881	6.93739	14.0689	0.00124497	0.0148309
66988	Lap3	0.234563	7.42284	8.18481	0.00960885	0.0581342
76130	Las1l	0.360682	5.0324	8.282	0.00925251	0.0568058
56743	Lat2	0.393867	7.28632	20.5833	0.000197199	0.00416978
100862307		-0.53653	3.38212	14.0301	0.00126013	0.0149554
16828	Ldha	0.563601	8.03758	22.3274	0.000171985	0.00383475
13445	Cdk2ap1	-0.308656	7.20542	14.0232	0.00126286	0.0149597
20541	Slc8a1	-0.221036	7.17804	14.0183	0.00126478	0.0149648
16835	Ldlr	1.63281	4.67361	24.5829	0.000245947	0.00482276
241576	Ldlrad3	1.51997	1.73414	15.7209	0.000753854	0.0104412
14391	Gabpb1	-0.410128	4.81985	13.9974	0.00127306	0.0150245
16854	Lgals3	3.14055	6.30978	66.0571	2.52035e-06	0.000213171
19039	Lgals3bp	1.63664	8.7184	66.0101	1.29874e-06	0.000139637
24015	Abce1	-0.31293	6.14171	13.9695	0.00128421	0.0151139
67642	4930515G01Rik	-1.69729	0.328242	13.9465	0.00129347	0.0152088
243914	Lgi4	0.356565	3.61302	6.22372	0.0213968	0.0976197
74133	Smg8	-0.422855	3.77862	13.9245	0.00130243	0.0152712
269788	Lhfpl4	1.45198	2.85117	61.5876	1.48284e-07	3.63358e-05
18782	Pla2g2d	-1.36945	2.93262	15.1761	0.0013036	0.0152712
14154	Fem1a	-0.304734	6.18222	13.8884	0.00131727	0.0154171
14727	Lilr4b	2.14265	3.09216	51.0917	1.15985e-06	0.000127813
14728	Lilrb4a	2.46612	4.63192	79.5144	2.54147e-07	5.20976e-05
71902	Cand1	-0.25743	6.38944	13.8573	0.00133016	0.015525
213438	P2ry10b	-0.660671	3.77135	13.8503	0.00133308	0.0155448
16889	Lipa	0.243813	7.85552	6.50284	0.0190015	0.0909018
73699	Ppp2r1b	-0.331798	6.30281	13.8418	0.00133667	0.0155581
66676	Tmed7	-0.248	8.18237	13.8163	0.00134742	0.0156573
74775	Lmbr1l	0.327753	3.57067	7.4685	0.0127611	0.0698449
94185	Tnfrsf21	-0.225898	7.87627	13.8123	0.0013491	0.0156591
30946	Abt1	-0.472237	3.71101	13.8095	0.00135028	0.0156591
16905	Lmna	1.27033	3.53734	47.4223	1.04179e-06	0.000120156
16906	Lmnb1	0.501802	4.4727	7.78256	0.0120662	0.0673873
68395	LOC68395	1.6224	2.474	18.9007	0.000404151	0.00686408
16948	Lox	3.87529	4.15532	63.368	2.18785e-06	0.000193508
16956	Lpl	2.00345	7.0746	73.2886	9.08879e-07	0.00011243
76905	Lrg1	3.54136	4.13145	10.0424	0.00793974	0.0514724
56295	Higd1a	-0.599163	4.17119	13.7459	0.00137762	0.0158581
74354	Lrguk	1.63301	2.25228	13.6978	0.0017561	0.0187837
76633	Lrmda	0.714552	3.00552	17.8399	0.000410712	0.00692913
13855	Epn2	-0.43339	4.98234	13.7263	0.00138614	0.0159293
76612	Lrrc27	0.923503	1.47565	8.69078	0.00790671	0.051337
100604	Lrrc8c	1.44423	1.15338	10.6544	0.00385359	0.0317265
380664	Lemd3	-0.318055	5.21671	13.7034	0.00139618	0.0160012
80913	Pum2	-0.255598	7.65645	13.6964	0.00139929	0.0160223
23821	Bace1	-0.519823	3.54118	13.6775	0.00140768	0.0161039
12978	Csf1r	-0.283402	13.8624	13.6617	0.00141471	0.016165
66725	Lrrk2	1.79265	1.31027	9.48756	0.006532	0.0452818
50783	Lsm4	0.396397	5.22638	10.8502	0.00359795	0.0303909
16985	Lsp1	0.995807	7.31226	57.6745	7.30969e-07	0.000103351
16994	Ltb	0.522149	3.56602	11.5042	0.00287119	0.0259307
217826	Kcnk13	-0.309118	6.48756	13.5877	0.00144824	0.0164734
12709	Ckb	-0.291587	9.85121	13.5845	0.00144967	0.0164734
16995	Ltb4r1	1.78265	1.94222	11.0441	0.00430731	0.0344194
12569	Cdk5r1	-0.560541	5.62412	14.2373	0.00145245	0.0164823
71927	Itfg1	-0.223805	6.94358	13.5658	0.00145832	0.0165341
93715	Pcdhga7	-1.22648	1.20323	13.5604	0.00146083	0.0165478
110454	Ly6a	1.47937	3.15614	19.654	0.000417675	0.00701451
100041546	Ly6c2	1.91528	2.92801	7.77094	0.0156877	0.080256
109344	E130215H24Rik	-1.83919	-0.330565	13.5082	0.0014852	0.0167699
17069	Ly6e	0.366517	10.4643	13.1061	0.00169601	0.0184534
57248	Ly6i	3.19426	1.06715	26.7238	4.79138e-05	0.00157483
17085	Ly9	1.80772	6.30757	156.195	4.36115e-10	4.25615e-07
17101	Lyst	0.501662	5.71314	14.8549	0.00106428	0.013394
17110	Lyz1	1.37718	5.36899	14.7674	0.00214562	0.0213669
17105	Lyz2	1.56862	9.53004	26.9437	0.00019651	0.00416214
320365	Fry	-0.533222	5.4047	13.8538	0.00151197	0.0169755
19079	Prkab1	-0.438853	6.79688	13.8686	0.00151665	0.017013
17120	Mad1l1	0.276307	4.79946	6.8659	0.0163235	0.0822463
330788	Zfp866	-0.38063	4.78959	13.4235	0.00152578	0.0170852
70369	Bag5	-0.345485	4.63384	13.3936	0.00154039	0.0172337
22034	Traf6	-0.470996	4.59338	13.3668	0.00155359	0.017366
75815	4930470H14Rik	-2.9407	2.21547	15.8254	0.00157039	0.0175383
71890	Mad2l2	0.30053	4.01714	8.74041	0.00775873	0.0508056
81014	Vmn1r58	-1.3672	2.92855	14.6393	0.00157351	0.0175423
17133	Maff	1.90747	2.76722	87.4256	8.99735e-09	4.75622e-06
75625	Mageh1	1.881	2.61524	63.1409	1.22325e-07	3.16723e-05
71738	Mamdc2	5.91078	1.66398	20.9717	0.000426638	0.00708637
17158	Man2a1	0.40987	6.03148	6.81612	0.0188451	0.090394
26456	Sema4g	-0.380783	5.55386	13.3043	0.00158496	0.0175927
208292	Zfp871	-0.40375	5.36202	13.2973	0.0015885	0.0176165
24056	Sh3bp5	-0.403424	5.4234	13.2876	0.00159346	0.0176561
14453	Gas2	-2.05047	0.740684	13.2922	0.00160016	0.0177149
666372	Gm8066	-1.02332	1.54963	13.2639	0.00160556	0.0177591
20844	Stam	-0.504056	4.70109	13.2388	0.00161855	0.0178873
15200	Hbegf	-1.07803	1.58136	13.2193	0.00162872	0.0179839
100505050		-0.624872	3.80713	13.2151	0.00163087	0.017992
17159	Man2b1	0.328201	11.5854	18.5477	0.000338064	0.00598189
73744	Man2c1	0.315101	6.45422	12.3746	0.0021441	0.0213669
18708	Pik3r1	-0.26996	7.57239	13.185	0.0016467	0.0181194
26411	Map4k1	1.13255	1.99429	14.0455	0.0012541	0.0149069
26417	Mapk3	0.225558	8.35769	8.65145	0.00802624	0.0518213
17164	Mapkapk2	0.297592	7.91631	15.9642	0.000701694	0.00990531
102626	Mapkapk3	0.735877	4.92355	41.5786	2.63951e-06	0.000217265
19656	Rbmxl1	-0.367608	5.63479	13.145	0.00166805	0.0182751
224703	Marchf2	0.353824	5.43626	15.3596	0.000839408	0.0113656
66329	Susd3	-0.326166	7.48467	13.1163	0.00168352	0.0183917
71779	Marchf8	0.284707	6.54514	16.3448	0.000627902	0.00922013
277010	Marveld1	0.507157	3.46976	7.50567	0.0125717	0.0692262
329154	Ankrd44	-0.277508	7.12087	13.1073	0.00168837	0.0184182
56527	Mast1	0.395612	3.43624	6.37413	0.0200665	0.0941401
240328	F830016B08Rik	-2.51116	0.805736	13.6638	0.00169468	0.0184534
239796	Mb21d2	1.8865	2.5607	37.7122	5.63069e-06	0.000370138
272027	Tstd2	-0.385692	4.60138	13.0907	0.00169741	0.0184534
17191	Mbd2	0.368219	5.77	15.3889	0.00083207	0.0112855
84004	Mcam	1.45057	0.842051	6.14825	0.0221015	0.0998225
72039	Mccc1	0.274124	4.14	6.89276	0.0161429	0.0817573
69189	Mcemp1	1.74006	2.87693	8.94004	0.0103644	0.0610276
94178	Mcoln1	0.394385	5.09749	11.3364	0.00304073	0.0270603
72828	Ubash3b	-0.313247	7.2504	13.0668	0.00171054	0.0185009
68279	Mcoln2	3.79485	-0.580146	15.031	0.000926601	0.0122075
77519	Zfp266	-0.440302	4.27961	13.061	0.00171377	0.0185043
66815	Mcub	1.99166	2.08095	28.5445	3.07764e-05	0.00112471
16543	Mdfic	0.933872	4.56434	23.8524	0.000130696	0.00318262
17448	Mdh2	0.249044	6.878	11.2182	0.00316678	0.0275941
269878	Megf8	0.376554	7.19299	13.679	0.00143622	0.0163713
230316	Megf9	0.436131	3.22421	10.1577	0.00459738	0.0358042
23945	Mgll	-0.414303	6.54514	13.2644	0.00173704	0.0186508
97484	Cog8	-0.324762	4.89202	13.0182	0.00173763	0.0186508
14674	Gna13	-0.249846	7.14431	13.0013	0.00174712	0.0187369
17285	Meox1	2.43826	-0.274474	10.2703	0.0044157	0.0348445
66559	Metap1d	0.773956	2.25351	15.9826	0.000697908	0.0098821
210029	Metrnl	0.952681	3.41152	11.9116	0.00308409	0.0272288
52535	Mettl17	0.368166	3.44665	7.02946	0.0152574	0.078944
70152	Mettl7a1	0.216867	6.56189	7.66265	0.0118056	0.0663616
17304	Mfge8	0.411822	5.52852	13.3074	0.00158338	0.0175905
66868	Mfsd1	0.248903	7.93275	13.1918	0.00164312	0.0180957
240396	Mex3c	-0.346171	5.54968	12.9618	0.00176958	0.0188356
71978	Ppp2r2a	-0.28309	5.67013	12.9616	0.00176969	0.0188356
16170	Il16	-0.28774	7.20636	12.9569	0.00177238	0.0188485
68294	Mfsd10	0.268226	5.7957	7.44758	0.0128691	0.0701936
67128	Ube2g1	-0.422374	5.12667	12.9486	0.00177716	0.0188555
242557	Atg4c	-0.511849	4.16986	12.9455	0.00177897	0.0188555
73822	Mfsd12	0.659372	5.54592	23.0316	0.000124665	0.00307225
75146	Mfsd13a	0.576376	4.72761	25.4437	6.06915e-05	0.0018006
243197	Mfsd7a	0.967525	1.50156	9.94052	0.0049715	0.0378819
192976	Lrrc75a	-0.413845	4.45811	12.9259	0.00179026	0.018905
240067	Zfp952	-0.560139	3.25635	12.9253	0.00179064	0.018905
108767	Pnrc1	-0.290712	6.60823	12.9237	0.00179153	0.018905
56615	Mgst1	1.33988	2.31447	7.6437	0.0142141	0.0751079
234353	Psd3	-0.639061	2.91144	12.9159	0.00179609	0.018905
68017	Mrm2	-0.714088	2.45978	12.9142	0.00179707	0.018905
212632	Iffo2	-0.370086	4.9913	12.9142	0.00179707	0.018905
171580	Mical1	0.672436	5.22044	38.7565	4.27389e-06	0.000308085
110920	Hspa13	-0.303455	6.16076	12.8974	0.00180692	0.0189771
224904	Micos13	0.485469	4.94287	22.199	0.000131186	0.00318842
13017	Ctbp2	-0.32592	6.28035	12.8819	0.00181599	0.0190409
170676	Peg10	-0.5103	3.91419	12.8621	0.00182769	0.019139
17533	Mrc1	-1.07192	7.3804	15.4558	0.00182837	0.019139
75739	Mpp7	-0.849696	2.42657	12.8492	0.00183536	0.0191964
103742	Mien1	0.288402	4.62925	7.54334	0.0123829	0.0685737
231633	Tmem119	-0.277571	11.8843	12.8376	0.00184229	0.0192371
17319	Mif	0.785754	6.0797	34.2186	1.58098e-05	0.000698882
380732	Milr1	0.675818	4.51621	38.0097	4.87459e-06	0.000337945
272359	Irf2bp1	-0.304217	5.79857	12.8185	0.00185381	0.0193098
209743	Minar1	2.32796	2.09615	42.6829	2.19937e-06	0.000193508
50932	Mink1	0.317423	6.24921	11.9903	0.00243639	0.0233423
66578	Mis18a	0.449214	3.14015	6.41512	0.0197202	0.0931112
30853	Mlf2	0.193386	7.73974	6.64689	0.017884	0.0870663
246198	Mllt6	0.292682	5.91521	6.9777	0.0155861	0.0800889
27062	Cadps	-1.76998	-0.458486	12.7513	0.00189477	0.0196397
224090	Tmem44	-0.562963	4.73815	13.0143	0.0018973	0.0196498
171531	Mlph	0.276016	7.8759	9.77903	0.00527167	0.039319
382867	Zfp488	-2.13171	3.94592	15.3652	0.00190315	0.0196783
65945	Clstn1	-0.220883	8.14302	12.7136	0.00191821	0.0198061
11784	Apba2	-1.3679	0.503971	12.713	0.00191863	0.0198061
17381	Mmp12	4.15791	5.03724	51.0088	1.00139e-05	0.000531577
17387	Mmp14	0.592224	6.20841	21.8087	0.000182382	0.00398259
68591	Mocos	1.75056	1.8853	22.3964	0.000124953	0.00307225
56738	Mocs1	0.467631	4.87869	22.0418	0.000136391	0.00327725
17434	Mocs2	0.36084	4.28264	13.0794	0.00170362	0.0184891
84095	Pi4k2a	-0.230051	6.46423	12.6605	0.00195181	0.0200507
237052	Tceal1	-0.411581	3.60094	12.6441	0.00196228	0.020142
76763	Mospd2	0.420938	4.42115	11.5787	0.00279931	0.0255871
17476	Mpeg1	0.344554	12.2646	25.8147	5.57783e-05	0.00169296
56418	Ykt6	-0.302638	7.92579	12.6312	0.00197059	0.0201508
76788	Klhdc10	-0.27761	5.74901	12.6293	0.00197182	0.0201508
17524	Mpp1	0.295328	5.49098	11.3258	0.00305181	0.0270947
225651	Mppe1	0.424621	3.31918	8.31376	0.00913929	0.0563412
246221	Mpst	0.659663	4.71826	21.4237	0.000159189	0.00362592
668727	Mrgpra2a	3.82471	0.9713	16.4588	0.000928519	0.01222
20725	Serpinb8	-1.27919	1.42315	12.5931	0.00199535	0.0203333
20479	Vps4b	-0.254678	7.01103	12.5822	0.00200247	0.0203895
252903	Ap1s3	-1.06552	2.44326	12.701	0.00201416	0.0204921
223658	Mroh1	0.213862	6.56458	9.40682	0.00604321	0.0428855
192193	Edem1	-0.263786	8.81511	12.5578	0.00201862	0.0205046
81003	Trim23	-0.469204	3.79792	12.5508	0.00202323	0.0205248
27397	Mrpl17	0.285329	4.91856	11.568	0.00280957	0.0256316
19935	Mrpl23	0.341056	4.66639	6.48594	0.0191376	0.0913123
67707	Mrpl24	0.23889	5.25064	7.36616	0.0132993	0.0716165
17978	Ncoa2	-0.247919	6.25717	12.5335	0.00203477	0.0205863
66867	Hmg20a	-0.417931	5.7326	12.5536	0.00204505	0.0206737
16795	Large1	-0.276997	6.50409	12.5144	0.00204756	0.0206737
107734	Mrpl30	0.703825	4.42706	24.1118	8.26762e-05	0.0022036
102103	Mtus1	-0.22829	8.33131	12.508	0.00205185	0.0206737
66845	Mrpl33	0.656042	3.36978	16.4633	0.000606703	0.00900262
218693	Paip1	-0.331276	5.79777	12.5061	0.0020532	0.0206737
60441	Mrpl38	0.342214	4.64875	9.39921	0.00606025	0.0428899
52443	Mrpl48	0.303792	4.82874	15.0937	0.000909212	0.0120409
56442	Serinc1	-0.237587	8.65362	12.4925	0.00206238	0.0207168
68836	Mrpl52	0.479394	5.117	12.8152	0.00187393	0.0194714
51793	Ddah2	-0.326067	5.68187	12.4758	0.00207371	0.0207978
19646	Rbbp4	-0.196514	7.38218	12.4633	0.00208229	0.0208673
66292	Mrps21	0.296025	4.58293	7.29616	0.0136821	0.0731498
53618	Fut8	-0.339792	4.98042	12.4415	0.0020973	0.0209784
64660	Mrps24	0.312993	4.14364	6.81242	0.01669	0.083299
64380	Ms4a4c	1.59139	3.09098	14.7131	0.00173094	0.0186422
18515	Pbx2	-0.232908	6.48543	12.3912	0.00213239	0.0212853
12227	Btg2	-0.307815	6.88801	12.3882	0.00213452	0.0212898
73656	Ms4a6c	0.681961	5.98829	12.5766	0.0030458	0.0270603
68774	Ms4a6d	0.577663	6.49145	24.9368	7.9975e-05	0.00215257
56422	Hbs1l	-0.278477	5.10846	12.3476	0.00216328	0.0215259
27361	Msrb1	1.1266	5.11232	10.3476	0.00692749	0.0470498
97287	Mtmr14	0.274518	5.15502	7.52575	0.0124707	0.0689357
103266	Tmem263	-0.592485	3.24033	12.3332	0.00217361	0.0215779
19141	Lgmn	-0.211256	12.2455	12.3307	0.00217546	0.0215794
73711	Mvb12a	0.284612	4.92431	8.40468	0.00882359	0.0551453
54524	Syt6	-2.12893	0.728594	12.3276	0.0021908	0.0216976
192156	Mvd	0.794088	3.18004	19.1121	0.000290258	0.00542525
382030	Cnep1r1	-0.345106	4.57463	12.3034	0.00219519	0.0217072
78388	Mvp	0.571233	7.16975	25.2687	7.81831e-05	0.00211682
69069	Tmem273	-0.353109	5.07497	12.2751	0.00221585	0.0218774
26891	Cops4	-0.282011	6.43887	12.2704	0.00221928	0.0218942
17857	Mx1	1.354	1.99895	9.39268	0.00677962	0.0464183
19820	Rlim	-0.290561	5.20792	12.2496	0.00223466	0.0220118
15365	Hmga2-ps1	-0.43448	6.03819	12.4969	0.00224988	0.0221297
74522	Morc2a	-0.411739	5.42714	12.2278	0.00225093	0.0221297
18436	P2rx1	-0.815786	3.31039	12.4417	0.00225663	0.0221297
69823	Fyttd1	-0.302705	5.36675	12.2181	0.00225814	0.0221297
17869	Myc	0.532357	4.1387	8.35776	0.00934342	0.0571277
17904	Myl6	0.345759	7.58277	19.5601	0.000257606	0.00500497
66139	Mymk	0.615051	4.75812	42.1768	2.39018e-06	0.000204894
240614	Ranbp6	-0.517839	2.73817	12.2016	0.00227057	0.0222274
77116	Mtmr2	-0.29912	5.7425	12.1701	0.00229445	0.0224439
93701	Pcdhgb4	-0.629008	3.91007	12.2165	0.00230035	0.0224843
17909	Myo10	1.07347	3.52006	10.1796	0.00606145	0.0428899
17913	Myo1c	0.24314	6.71609	9.36743	0.00613195	0.0432385
71602	Myo1e	0.621011	6.14529	17.3484	0.000680826	0.00972707
30960	Vapa	-0.242251	6.99612	12.1034	0.00234605	0.0228605
230936	Phf13	-0.510927	4.17404	12.0956	0.00235213	0.0228765
17916	Myo1f	0.318151	8.59675	13.7113	0.00139273	0.015976
74320	Wdr33	-0.325146	5.7445	12.0944	0.0023531	0.0228765
666170	Gm7964	-0.481095	3.65969	12.0871	0.00235881	0.0229144
246177	Myo1g	0.667254	5.38096	21.7239	0.000175518	0.00389983
17918	Myo5a	0.809842	5.68396	17.4951	0.000787335	0.0108222
75462	1700001C19Rik	-1.3606	1.43392	12.068	0.00237393	0.0229974
17925	Myo9b	0.416057	7.55736	9.67221	0.00653512	0.0452818
226101	Myof	2.19818	3.86934	34.4178	3.9611e-05	0.00135104
67111	Naaa	0.434974	6.69016	12.6756	0.00222759	0.0219592
72560	Naalad2	1.38464	6.15371	220.525	2.54542e-12	6.45874e-09
17938	Naca	0.434944	8.10527	26.4437	4.84196e-05	0.00158521
69125	Cnot8	-0.235214	7.08821	12.0349	0.00240029	0.0231578
192185	Nadk	0.478065	7.03151	29.6702	2.4151e-05	0.000954528
27081	Zfp275	-0.356297	4.86646	12.0205	0.00241194	0.0232182
52837	Tmx4	-0.255855	6.93791	12.0203	0.00241204	0.0232182
17939	Naga	0.252517	7.32618	11.3805	0.00299512	0.0267599
75965	Zdhhc20	-0.274554	6.85422	12.0057	0.00242384	0.0232964
243743	Plxna4	-0.498061	6.66122	12.7802	0.0024291	0.023314
20392	Sgce	-0.236963	6.99662	11.999	0.00242934	0.023314
56174	Nagk	0.297296	4.804	10.3328	0.0043183	0.0344785
17948	Naip2	0.271544	7.18312	13.0258	0.00173332	0.0186508
59027	Nampt	0.501957	5.74423	18.3126	0.000360492	0.00628624
218963	Ubb-ps	-0.258051	6.30684	11.9789	0.00244576	0.0234007
107568	Wwp1	-0.296841	5.30208	11.9757	0.00244837	0.023408
211389	Suox	-0.432738	3.89509	11.9712	0.00245205	0.023408
53605	Nap1l1	0.211499	7.48455	6.90588	0.0160554	0.0814905
223646	Naprt	0.475857	3.78269	12.9752	0.00176192	0.0188161
16541	Napsa	2.30214	3.4986	10.0131	0.0078906	0.0513111
320024	Nceh1	0.907685	5.2105	38.4752	5.77821e-06	0.000375939
17972	Ncf4	0.210816	6.20017	10.3908	0.00423018	0.0340319
72754	Arhgef10l	-0.402092	5.05153	11.9418	0.00247636	0.0235514
17975	Ncl	0.245573	8.51846	8.77315	0.00766279	0.0504765
15531	Ndst1	0.638565	6.0016	19.4431	0.000374999	0.00648177
80281	Cttnbp2nl	-0.344778	8.91316	11.9269	0.00251594	0.0238741
12013	Bach1	-0.256698	7.12553	11.8917	0.00251831	0.0238788
54405	Ndufa1	0.56002	5.00041	18.6757	0.000326511	0.00588246
74315	Rnf145	-0.2506	6.78754	11.8854	0.00252364	0.0238936
244668	Sipa1l2	-0.234798	8.1548	11.8654	0.00254067	0.0240115
245607	Gprasp2	-0.697424	4.33574	12.4297	0.00254086	0.0240115
67184	Ndufa13	0.333703	6.41955	10.4298	0.00417188	0.033691
382423	Atxn7l3b	-0.285254	6.64705	11.8619	0.00254366	0.0240115
242687	Wasf2	-0.243398	8.83092	11.8534	0.00255101	0.024063
69367	Glrx2	-0.375906	4.1131	11.851	0.00255305	0.0240643
269514	Fbxl4	-0.46045	3.96808	11.8353	0.00256657	0.0241738
17991	Ndufa2	0.393494	5.51832	11.2617	0.00311971	0.0274288
66091	Ndufa3	0.338849	5.30392	8.352	0.009005	0.0558116
58198	Sall1	-0.341262	9.11567	11.8392	0.00257702	0.0242182
75991	Slain2	-0.259259	6.29403	11.8116	0.00258716	0.0242956
67130	Ndufa6	0.470852	4.43828	18.5925	0.000333968	0.00592595
99696	Ankrd50	-0.412001	3.81701	11.7845	0.00261091	0.0244824
68342	Ndufb10	0.361833	5.82792	20.5606	0.000198359	0.00418036
104130	Ndufb11	0.285878	5.77932	7.60047	0.0121026	0.0674935
77853	Msl2	-0.290669	6.01926	11.7609	0.00263177	0.0246234
75973	Ccdc162	-1.09775	3.32422	12.747	0.00263865	0.0246682
26377	Dapp1	-0.308608	6.7425	11.7494	0.00264204	0.0246682
239217	Kctd12	-0.207996	11.0818	11.749	0.0026424	0.0246682
16651	Sspn	-0.832807	2.69987	11.7321	0.0026575	0.0247909
331623	Bend3	-0.511024	3.49546	11.7198	0.00266853	0.0248619
68198	Ndufb2	0.524494	3.41614	8.71353	0.00783851	0.0510675
329727	Dennd2c	-0.711492	4.60488	12.5153	0.00268584	0.0250002
68194	Ndufb4	0.312466	4.30325	9.71215	0.00540183	0.0399144
320165	Tacc1	-0.218845	8.33658	11.6929	0.00269295	0.0250296
66421	2410004B18Rik	-0.448235	3.84162	11.6797	0.00270504	0.0251236
50758	Fbxl17	-0.33082	5.57455	11.6714	0.00271266	0.0251636
66916	Ndufb7	0.348967	5.39638	13.1634	0.00165818	0.0182141
231151	Tada2b	-0.321687	4.77975	11.665	0.00271857	0.0251939
67264	Ndufb8	0.274545	5.83833	10.3206	0.00433709	0.0345406
20845	Star	-0.750316	1.58358	11.6491	0.00273318	0.0252923
109095	Rbm15b	-0.436375	4.85625	11.6425	0.00273939	0.0253183
240334	Pcyox1l	-0.406228	4.15591	11.6418	0.00273997	0.0253183
73192	Xpot	-0.244182	6.53805	11.6352	0.00274612	0.0253502
93736	Aff4	-0.290496	6.55511	11.6338	0.00274742	0.0253502
66218	Ndufb9	0.388014	5.37897	12.1422	0.00231586	0.0226184
68197	Ndufc2	0.22561	6.03337	7.63128	0.0119545	0.0669312
20492	Slbp	-0.354456	5.21947	11.6176	0.00276255	0.0254343
226646	Ndufs2	0.280983	7.01129	13.0637	0.00171227	0.0185039
24109	Ubl3	-0.199795	8.06013	11.6054	0.00277404	0.0255031
68349	Ndufs3	0.274253	5.69694	8.21038	0.00951365	0.0579173
407785	Ndufs6	0.269709	4.71121	6.16077	0.0219828	0.0993926
78330	Ndufv3	0.219371	5.07348	7.25653	0.0139042	0.0740876
17129	Smad5	-0.382819	5.66259	11.5895	0.00278903	0.0255462
12580	Cdkn2c	-0.733444	2.16334	11.5894	0.00278912	0.0255462
71279	Slc29a3	-0.234427	9.28465	11.5873	0.00279112	0.0255462
14360	Fyn	-0.449853	4.67843	11.5855	0.00279282	0.0255462
66961	Neat1	1.25034	3.04497	29.1486	2.69375e-05	0.00103249
66147	Necap2	0.232862	7.69838	9.99038	0.0048827	0.0373399
71740	Nectin4	0.216351	6.52086	9.02444	0.00696892	0.0472806
18008	Nes	0.919798	5.35821	23.314	0.000191936	0.00410982
18010	Neu1	0.325208	6.1315	11.5651	0.00281226	0.0256316
18022	Nfe2	2.05372	1.97176	7.25724	0.0179379	0.0872282
18034	Nfkb2	0.612448	5.98225	26.2878	5.56749e-05	0.00169296
74596	Cds1	-0.316001	6.29826	11.5375	0.00283879	0.0258177
80859	Nfkbiz	0.907156	4.10514	22.653	0.000135844	0.0032703
78798	Eml4	-0.296356	6.20834	11.5271	0.00284893	0.0258729
100038577	Gm10790	-0.463162	5.84055	11.8905	0.00285284	0.0258898
52530	Nhp2	0.378071	4.59987	9.65905	0.00550772	0.0403444
63913	Niban1	0.554395	6.37488	35.1448	8.20964e-06	0.000460866
545366	Cfhr2	-0.419092	5.35165	11.5111	0.0028645	0.0259219
16450	Jag2	-0.606347	4.59683	11.9324	0.00286455	0.0259219
227737	Niban2	0.717127	6.23791	44.6576	1.60002e-06	0.000162644
66257	Nicn1	0.36191	3.76806	7.72043	0.0115369	0.0654524
73390	Msl3l2	-0.699873	2.31255	11.5038	0.00287165	0.0259307
26431	Git2	-0.219064	7.72799	11.4997	0.0028756	0.0259479
71966	Nkiras2	0.328044	4.1516	6.39882	0.0198571	0.0935046
216856	Nlgn2	0.731595	2.92018	15.8483	0.00072603	0.0101781
434341	Nlrc5	1.70899	3.31853	20.4037	0.000426735	0.00708637
18102	Nme1	0.349916	4.32607	8.13111	0.00981228	0.0589434
18103	Nme2	0.506037	7.04675	23.8017	9.31139e-05	0.00240598
70361	Lman1	-0.240723	7.16251	11.4465	0.00292833	0.026298
22694	Zfp35	-0.485501	4.03064	11.4459	0.00292891	0.026298
16331	Inpp5d	-0.205546	10.2788	11.4387	0.00293609	0.0263438
257632	Nod2	0.558761	2.7486	7.1103	0.0147595	0.0771861
72958	Zfp493	-0.792512	1.79622	11.4057	0.00296945	0.026596
20454	St3gal5	-0.244861	7.59447	11.4046	0.00297058	0.026596
17289	Mertk	-0.251461	9.06953	11.4026	0.00297258	0.026596
70078	Nol7	0.228977	5.60197	7.09291	0.0148651	0.0775783
66181	Nop10	0.370462	4.04842	8.72987	0.00778991	0.0508426
68077	Nop53	0.386286	7.77584	18.8385	0.000312436	0.00574484
12263	C2	-1.10633	2.60982	11.7507	0.00300681	0.0268265
18129	Notch2	0.222812	8.01987	6.33009	0.0204461	0.0949834
93679	Trim8	-0.255649	7.4503	11.3467	0.00303006	0.026996
67963	Npc2	0.58147	10.0695	64.6429	1.01905e-07	2.75079e-05
13548	Dyrk1a	-0.303151	5.95433	11.3318	0.00304558	0.0270603
67765	5830432E09Rik	-0.573475	2.89768	11.3316	0.00304575	0.0270603
18148	Npm1	0.518533	8.37919	31.147	1.78415e-05	0.000764715
18150	Npm3	0.541625	3.63562	9.89473	0.00505463	0.0382854
108176	Npm3-ps1	0.664061	2.28035	6.33646	0.0203907	0.0949273
226075	Glis3	-0.669459	2.70774	11.3196	0.00305834	0.0271147
211347	Pank3	-0.288034	6.70142	11.313	0.00306522	0.0271567
64453	Zfp280b	-0.557721	3.12115	11.3102	0.00306815	0.0271638
22259	Nr1h3	1.0483	1.00093	8.75333	0.00772071	0.0507264
15370	Nr4a1	1.46624	3.54874	10.321	0.00672646	0.0461879
18187	Nrp2	0.422793	6.45295	12.3484	0.00237573	0.0229974
59050	Nsa2	0.485442	7.34358	51.3756	5.81382e-07	9.10616e-05
50773	Nt5c	0.48217	4.62653	16.2258	0.000650012	0.00945723
218203	Mylip	-0.426553	7.63416	11.808	0.00309888	0.0273214
18203	Ntan1	0.286077	4.31749	7.40813	0.0130756	0.0708326
171171	Ntng2	1.03437	1.74701	7.5177	0.0125111	0.0690216
66566	Ntpcr	0.339716	7.12879	32.4156	1.38543e-05	0.000634547
213484	Nudt18	0.286807	4.65152	8.14978	0.00974101	0.0586819
74167	Nudt9	0.200609	6.22642	6.99742	0.0154599	0.0795701
56312	Nupr1	0.610858	3.17927	11.4772	0.00289777	0.0261294
244853	Nxpe4	2.28118	0.900624	11.066	0.00376077	0.0313076
246730	Oas1a	2.26949	4.16113	27.6482	0.000156163	0.00356981
72306	Zfp777	-0.426956	4.46505	11.2387	0.00314457	0.0275519
20317	Serpinf1	-0.373079	6.01707	11.2692	0.00314764	0.0275598
67168	Lpar6	-0.554779	4.51115	11.4285	0.00315088	0.0275605
74585	Sppl3	-0.250178	6.43801	11.2318	0.00315206	0.0275605
23960	Oas1g	2.3462	3.22543	25.05	0.000202278	0.00420704
23962	Oasl2	1.73849	5.01424	20.7707	0.000578462	0.00868514
18245	Oaz1	0.215269	8.70599	6.85348	0.0164078	0.0825726
621976	Tmem170b	-0.341238	6.13153	11.219	0.00316593	0.0275941
18293	Ogdh	0.179316	7.67651	6.33017	0.0204454	0.0949834
66627	Ogfod2	0.328086	3.41424	7.05635	0.0150897	0.0783962
11991	Hnrnpd	-0.340357	7.32254	11.2515	0.00320308	0.0278721
216825	Usp22	-0.230175	6.89301	11.1812	0.00320747	0.0278911
107723	Slc12a6	-0.205992	7.57521	11.1694	0.0032206	0.0279861
243373	AI854703	-2.23545	0.124442	11.1618	0.00322902	0.0280401
72075	Ogfr	0.359675	6.46231	16.086	0.00067709	0.00972454
244349	Kat6a	-0.290966	7.64283	11.1368	0.003257	0.0282323
69288	Rhobtb1	-0.31861	6.12195	11.1361	0.00325783	0.0282323
67544	Fam120b	-0.251518	5.54209	11.1316	0.00326291	0.028257
56177	Olfm1	1.10785	2.81548	8.38477	0.0107512	0.0623118
19205	Ptbp1	-0.214356	8.26837	11.1257	0.00326957	0.0282761
108078	Olr1	2.25745	2.03562	36.3386	6.58488e-06	0.000400444
14155	Fem1b	-0.269436	5.1214	11.1106	0.00328667	0.0283853
210530	P3h2	-0.291674	6.67046	11.099	0.00329986	0.0284798
241308	Ralgps1	-0.51927	4.00335	11.0948	0.00330465	0.0284912
235574	Atp2c1	-0.199233	8.0144	11.0939	0.00330567	0.0284912
71648	Optn	0.849875	2.84302	15.3313	0.000846552	0.0114136
329908	Usp24	-0.250525	7.70874	11.0874	0.00331314	0.0285169
66844	Ormdl2	0.34239	4.40554	9.68035	0.00546498	0.0401237
216440	Os9	0.224539	9.06103	9.44076	0.00596791	0.0425603
71720	Osbpl3	0.690475	3.76154	17.2146	0.00048939	0.00779274
71839	Osgin1	0.677527	2.87948	6.82799	0.0168707	0.0838771
26416	Mapk14	-0.22086	8.06377	11.0553	0.00335013	0.0287378
18950	Pnp	-0.284884	8.27039	11.0424	0.00336514	0.028847
140483	Hnmt	-0.341231	4.8722	11.0378	0.00337052	0.0288736
108735	Sft2d2	-0.220867	9.11158	11.0312	0.00337831	0.0289208
18413	Osm	0.523766	4.00945	7.06567	0.0156796	0.080256
621998	Gm6277	-0.610909	3.0079	11.0014	0.00341338	0.0291816
66540	Fam107b	-0.261774	5.83015	10.9923	0.00342417	0.0292542
26611	Rcn2	-0.228466	5.79356	10.9827	0.00343562	0.0293322
67695	Ost4	0.215428	5.72136	6.47646	0.0192145	0.09161
19821	Rnf2	-0.346578	5.58059	10.9679	0.00345334	0.0294439
227801	Dennd1a	-0.322899	5.40646	10.947	0.00347857	0.0296391
59126	Nek6	-0.238448	7.23404	10.9365	0.0034913	0.0297105
67041	Oxct1	0.282688	8.59684	13.5237	0.00147793	0.0167117
18438	P2rx4	0.578297	6.58886	26.9085	4.89381e-05	0.00158719
207521	Dtx4	-0.279179	8.07021	10.9228	0.003508	0.0298098
80517	Herpud2	-0.227525	6.20221	10.9145	0.00351814	0.0298759
18441	P2ry1	3.18299	-0.630787	6.3824	0.0211383	0.0969565
18442	P2ry2	1.83204	2.18562	38.1302	4.77171e-06	0.00033263
14789	P3h3	0.339749	4.94047	7.01465	0.0153507	0.0792974
259104	Olfr613	-1.68751	3.22026	12.5761	0.00353495	0.0299385
18458	Pabpc1	0.512413	10.4836	27.1299	4.15881e-05	0.00139584
18476	Pafah1b3	0.29734	4.50587	8.55464	0.00832905	0.0530966
18483	Palm	0.732692	2.50752	6.57998	0.018466	0.089181
212503	Paox	0.425327	4.94714	9.99531	0.00487402	0.0373202
20444	St3gal2	-0.193623	7.56493	10.8374	0.00361407	0.0305068
170439	Elovl6	-1.01803	2.44428	10.9714	0.00362137	0.0305315
58894	Zfp862-ps	-0.415028	5.55291	10.8951	0.0036227	0.0305315
104318	Csnk1d	-0.204693	7.676	10.8294	0.00362422	0.0305315
69993	Chn2	-0.278201	6.3976	10.8261	0.00362841	0.0305465
20621	Snn	-0.248008	8.47394	10.8202	0.00363582	0.0305886
67300	Cltc	-0.214869	9.92546	10.8169	0.00364004	0.0306038
11545	Parp1	0.180381	7.41687	6.43854	0.0195253	0.0926563
671535	Parp10	0.256073	5.07478	6.94014	0.0158296	0.0807844
225579	Slc27a6	-2.74146	-0.818825	10.8018	0.00365938	0.0306952
243867	Fbxo46	-0.43905	3.7464	10.8008	0.00366058	0.0306952
243771	Parp12	0.319748	5.85617	8.23558	0.00942084	0.0575179
547253	Parp14	0.493596	6.64624	14.2989	0.00143938	0.0163926
80285	Parp9	0.359424	5.93742	11.0822	0.00331912	0.028549
170736	Parvb	0.459917	5.61682	15.1925	0.000882538	0.0117737
67683	Pbdc1	0.52223	3.8925	16.4354	0.000611635	0.00904519
229534	Pbxip1	0.340951	8.32907	28.788	2.90702e-05	0.00108475
18521	Pcbp2	0.357081	8.4228	9.04697	0.00759103	0.0501601
75084	4930511M06Rik	-1.55465	1.83578	11.2349	0.00373971	0.0311938
59093	Pcbp3	3.3154	2.69517	82.86	3.10485e-08	1.19367e-05
93893	Pcdhb22	1.13328	3.42553	21.4367	0.000198979	0.00418648
93710	Pcdhga2	0.774561	2.65175	8.34891	0.00901577	0.0558511
18805	Pld1	-0.327254	6.87838	10.7198	0.00376604	0.031331
93712	Pcdhga4	0.83118	2.83068	14.3898	0.00112701	0.0139371
93699	Pcdhgb1	0.658335	2.41956	10.0546	0.00477096	0.0367511
107368	Pdzd8	-0.234036	6.18906	10.7023	0.00378923	0.0314517
93700	Pcdhgb2	0.322456	5.63042	11.7749	0.00261936	0.0245434
74551	Pck2	0.277813	6.24039	11.5576	0.00281949	0.0256723
18538	Pcna	0.267365	6.5717	9.7033	0.00541933	0.0399515
68671	Pcyt2	0.335839	4.30766	6.55319	0.0186022	0.0895999
72123	Ccdc71l	-0.317128	4.55416	10.684	0.00381374	0.0315623
16531	Kcnma1	-0.508371	3.80644	10.6787	0.00382075	0.0315972
18566	Pdcd1	2.15916	5.11364	46.8405	1.06929e-05	0.000549234
66939	Aagab	-0.226032	7.08627	10.6752	0.00382544	0.0315972
218989	Tmem260	-0.238663	5.91658	10.6729	0.00382865	0.0316032
18570	Pdcd6	0.288376	4.95437	10.7248	0.00375937	0.0313076
103583	Fbxw11	-0.187986	7.05142	10.659	0.00384734	0.0317162
230770	Tmem39b	-0.37586	4.14757	10.6569	0.00385016	0.0317188
207728	Pde2a	0.887426	7.82948	26.0713	0.000146315	0.0034249
74302	Mtmr3	-0.307035	6.1979	10.6485	0.00386163	0.0317721
18590	Pdgfa	0.356129	4.47449	9.83633	0.00516292	0.0388045
68559	Pdrg1	0.23338	5.3473	8.14044	0.00977659	0.0588125
18611	Pea15a	0.370721	8.92461	19.2708	0.000278196	0.00529157
23980	Pebp1	0.298563	7.09238	13.5043	0.00148704	0.0167699
27412	Peg12	1.29658	1.3719	16.1655	0.000661544	0.00958455
75273	Pelp1	0.293099	6.0596	11.3022	0.00307659	0.0272005
74480	Samd4	-1.27907	0.958487	10.6148	0.00390773	0.032006
74155	Errfi1	-0.387425	4.5314	10.6056	0.00392045	0.0320895
94352	Loxl2	-1.09828	1.11791	10.6032	0.00392373	0.0320956
263876	Spata2	-0.286764	5.07246	10.5991	0.00392937	0.0321201
56612	Pfdn5	0.565553	7.39541	29.2714	2.91851e-05	0.00108584
20851	Stat5b	-0.211189	6.45435	10.5653	0.00397651	0.0324646
620695	Gm13889	-0.687263	3.04177	10.5379	0.00401521	0.032744
56375	B4galt4	-0.284168	6.08422	10.5374	0.00401589	0.032744
170768	Pfkfb3	0.228451	7.48305	6.27775	0.0209079	0.0963175
270198	Pfkfb4	0.440777	6.37681	17.3798	0.000467105	0.00755057
71900	Tmem106b	-0.255998	7.06985	10.5232	0.0040362	0.0328405
213056	Fam126b	-0.580899	3.7137	10.5218	0.00403808	0.0328405
75698	Shld2	-0.554765	2.91342	10.4994	0.00407027	0.0330683
18641	Pfkl	0.578448	7.78823	27.1135	5.18856e-05	0.00163457
18648	Pgam1	0.407691	7.72105	18.7335	0.000321429	0.00583938
231931	Gimap6	-0.542373	4.65344	10.7434	0.00409542	0.0332216
56709	Dnajb12	-0.240473	5.55954	10.4801	0.00409814	0.0332224
69551	2310022B05Rik	-0.349593	4.70197	10.456	0.00413333	0.0334863
241062	Pgap1	0.530361	4.24125	19.8996	0.000235563	0.00467697
65112	Pmepa1	-0.285222	9.08096	10.4509	0.00414085	0.0335044
110208	Pgd	0.585063	7.93613	37.5635	5.27752e-06	0.000359978
73827	Tmem198b	-0.367259	4.09073	10.4423	0.00415351	0.0335641
212974	Pgghg	0.96734	3.23299	48.2338	9.21634e-07	0.00011243
18655	Pgk1	0.653816	7.65509	30.5803	3.01371e-05	0.00111472
66171	Pgls	0.428018	4.51288	12.8286	0.00184773	0.0192781
18858	Pmp22	-0.226969	8.18499	10.4028	0.00421211	0.0339511
74252	Armc1	-0.321493	5.06495	10.395	0.00422384	0.0340088
13427	Dync1i2	-0.18875	7.23427	10.3945	0.00422463	0.0340088
74451	Pgs1	0.228473	5.74155	7.08001	0.0149439	0.0778587
18673	Phb	0.266242	6.36401	11.3768	0.00299891	0.026775
12034	Phb2	0.253804	6.82706	10.8534	0.00359391	0.0303904
66950	Pacc1	-0.365459	6.8148	10.5514	0.0042539	0.0341251
628693	Phf11	0.943583	3.57412	17.1705	0.000572034	0.00860901
58184	Cnot9	-0.299957	4.76272	10.3726	0.00425764	0.0341251
67665	Dctn4	-0.274565	5.84862	10.3724	0.0042579	0.0341251
27057	Ncoa4	-0.22131	7.73468	10.3689	0.00426317	0.0341457
26419	Mapk8	-0.49274	3.53211	10.361	0.00427516	0.0342201
236733	Usp11	-0.366013	4.9694	10.3554	0.00428368	0.0342667
230085	Phf24	1.18224	0.691127	8.25216	0.00936032	0.0572034
66146	Maco1	-0.285141	5.49964	10.3394	0.00430819	0.0344194
110094	Phka2	0.350243	5.25953	17.3221	0.000474752	0.00762796
12283	Cab39	-0.203839	7.55728	10.3274	0.0043266	0.034523
23969	Pacsin1	-0.977965	3.42291	11.0445	0.00433675	0.0345406
21664	Phlda1	1.61941	0.565599	8.72967	0.0077905	0.0508426
68128	Fam120aos	-0.504216	2.83294	10.3194	0.00433903	0.0345406
75454	Phpt1	0.504647	4.50277	20.1313	0.00022171	0.0045085
224020	Pi4ka	0.26734	6.77788	9.81168	0.00520939	0.0389232
19684	Rdx	-0.241328	7.26489	10.3097	0.00435403	0.0345982
68059	Tm9sf2	-0.254343	8.24686	10.3079	0.00435689	0.0345982
319352	Pianp	5.01194	4.97813	75.7604	1.15711e-06	0.000127813
13642	Efnb2	-0.78956	2.29907	10.3052	0.00436098	0.0345994
276846	Pigs	0.239485	6.7213	7.22802	0.0140665	0.0745142
68845	Pih1d1	0.332701	5.0284	15.6056	0.000780064	0.0107492
58523	Elp2	-0.248306	5.90102	10.2868	0.00438976	0.0347646
20448	St6galnac4	-0.224059	7.76506	10.2808	0.00439915	0.0348173
231805	Pilra	0.966417	4.6253	44.2623	1.70387e-06	0.000171564
66610	Abi3	-0.203516	8.66393	10.2747	0.00440883	0.0348445
78938	Fbxo34	-0.383302	3.81861	10.2713	0.00441408	0.0348445
170741	Pilrb1	1.93666	0.687481	12.4978	0.00205879	0.0207025
209692	Dhtkd1	-1.20213	0.733022	10.2699	0.00441633	0.0348445
545812	Pilrb2	1.59189	0.911178	9.82169	0.00519047	0.0389193
269424	Jade1	-0.441991	4.44963	10.2574	0.00443603	0.0349565
229096	Ythdf3	-0.254899	6.24206	10.253	0.00444302	0.0349898
236511	Ago1	-0.198596	7.83098	10.2317	0.00447707	0.0352361
18712	Pim1	1.6322	3.36028	16.7656	0.00107075	0.0134368
117150	Pip4k2c	0.193447	6.31449	9.5434	0.0057464	0.041592
20947	Swap70	-0.240244	6.56274	10.2209	0.00449434	0.0352846
235344	Sik2	-0.412899	4.22876	10.2209	0.00449436	0.0352846
14682	Gnaq	-0.249384	6.76736	10.2191	0.00449725	0.0352855
18725	Pira2	1.97096	2.51645	35.6229	9.52344e-06	0.00051085
18729	Pira6	1.10107	1.40242	12.3097	0.00219064	0.0216976
18733	Pirb	1.51715	5.63876	37.8391	2.75872e-05	0.00104477
236604	Pisd-ps1	0.451147	6.85831	10.1676	0.00560652	0.0409144
240832	Tor1aip2	-0.227454	6.51772	10.2019	0.00452514	0.0353948
328734	Pisd-ps2	0.507821	3.51556	8.7323	0.00778272	0.0508426
18739	Pitpnm1	0.322026	6.15507	13.4776	0.00149973	0.0168979
75695	Rilpl1	-0.23037	7.06794	10.1869	0.00454941	0.035519
69617	Pitrm1	0.291165	5.14824	7.55004	0.0123497	0.0684492
18746	Pkm	0.702746	10.2457	35.2981	1.17473e-05	0.000579391
70646	Naa30	-0.352381	4.74169	10.1631	0.00458848	0.035758
227937	Pkp4	0.326252	5.02387	7.48251	0.0126894	0.0696323
66350	Pla2g12a	0.327456	3.7427	7.59196	0.012144	0.0676044
27226	Pla2g7	1.50337	5.29682	23.4747	0.000320574	0.00583938
225845	Plaat3	0.397139	3.81067	7.26451	0.0138592	0.0738787
67187	Zmynd19	-0.469172	3.31016	10.1509	0.00460852	0.0358042
18475	Pafah1b2	-0.215993	5.97058	10.1491	0.0046116	0.0358062
209224	Enox2	-0.354932	4.29617	10.1471	0.00461478	0.035809
240174	Thada	-0.316737	5.24599	10.1454	0.00461771	0.0358098
231507	Plac8	2.72117	3.8935	10.1987	0.00755199	0.0500063
18793	Plaur	1.30609	4.53149	29.8615	5.86583e-05	0.00175933
16456	F11r	-0.219887	9.53003	10.1269	0.00464836	0.0359703
74760	Rab3il1	-0.205089	8.68972	10.1261	0.00464974	0.0359703
71772	Plbd2	0.336266	7.83361	18.1479	0.000377177	0.00651054
70533	Btf3l4	-0.241432	5.7982	10.1124	0.00467268	0.0361037
230917	Tmem201	-0.295816	5.0851	10.0876	0.0047145	0.0364047
81004	Tbl1xr1	-0.25734	5.49215	10.0846	0.0047196	0.0364219
270669	Mbtps2	-0.26621	5.51491	10.0822	0.00472367	0.0364311
18795	Plcb1	1.80079	0.347591	8.62206	0.00811685	0.0522197
18806	Pld2	0.355388	5.0348	8.48437	0.00855682	0.0540101
18807	Pld3	0.927414	8.83388	60.4778	3.54191e-07	6.41947e-05
78937	Avl9	-0.301448	5.62496	10.0321	0.00480975	0.0369833
195522	Zfp691	-0.325404	5.71827	10.0316	0.00481057	0.0369833
18810	Plec	1.28307	3.82445	13.9259	0.00219473	0.0217072
226971	Plekhb2	0.375499	7.48448	13.1083	0.00175741	0.0187837
80890	Trim2	-0.512441	4.93231	10.2987	0.00484916	0.037218
69582	Plekhm2	0.468667	6.01705	15.1079	0.000978244	0.0126514
102595	Plekho2	0.310815	6.3461	13.866	0.00132656	0.0155109
67759	Plgrkt	0.547507	3.85084	24.0568	8.37575e-05	0.00222308
108954	Ppp1r15b	-0.226368	6.07832	9.99517	0.00487425	0.0373202
102058	Exoc8	-0.391187	4.34421	9.99285	0.00487834	0.037329
11520	Plin2	0.655246	5.63057	10.9263	0.00481275	0.0369833
100862031		-0.395836	3.55362	9.97039	0.00491809	0.0375759
20620	Plk2	1.07129	2.12034	13.7658	0.00136899	0.0158326
66849	Ppp1r2	-0.268204	6.34859	9.96314	0.004931	0.0376411
12790	Cnga3	-1.53676	-0.116169	9.94855	0.00495707	0.0378174
544817	Arhgap27	-0.283946	7.66675	9.94212	0.00496862	0.0378819
18824	Plp2	1.54854	2.445	7.80161	0.0142588	0.0752815
50784	Plpp2	0.581502	4.03545	16.5139	0.000597898	0.0089032
22038	Plscr1	1.00664	1.75506	8.52813	0.00841418	0.0535091
67784	Plxnd1	1.17326	3.93021	12.0171	0.00372747	0.0311326
72029	Cnpy3	-0.200099	7.86961	9.92232	0.00500435	0.0380301
29858	Pmm1	0.439482	3.71878	8.41462	0.0087898	0.0550475
54128	Pmm2	0.22631	4.97665	6.17379	0.0218602	0.098944
66643	Lix1	-0.743651	1.66949	9.90569	0.00503459	0.0382021
68603	Pmvk	0.506157	3.63345	10.1517	0.00460726	0.0358042
14958	H1f0	-0.257638	5.81527	9.89836	0.005048	0.038258
241274	Pnpla7	0.209085	7.82742	8.13204	0.0098087	0.0589434
80294	Pofut2	0.225266	5.52872	6.28807	0.0208159	0.0961214
69745	Pold4	0.564074	4.92175	26.1245	5.20103e-05	0.00163457
100504500		-0.770519	1.61728	9.87167	0.00509708	0.038538
20016	Polr1c	0.512433	5.38242	19.2735	0.000278003	0.00529157
142980	Tlr3	-0.253076	6.43361	9.86828	0.00510335	0.0385394
74411	Plpp6	-0.372575	4.42786	9.85963	0.0051194	0.0386162
20018	Polr1d	0.305731	5.79371	10.4827	0.00409437	0.0332216
83558	Tex11	-1.9588	-0.495787	9.85335	0.00513109	0.0386797
78618	Acap2	-0.253816	7.16593	9.85173	0.00513412	0.0386797
217708	Lin52	-0.490755	3.47458	9.8451	0.0051465	0.0387499
66420	Polr2e	0.224659	6.16445	12.0307	0.00240366	0.0231727
269181	Mgat4a	-0.264459	8.30098	9.83654	0.00516253	0.0388045
69833	Polr2f	0.325237	4.53675	10.4424	0.00415325	0.0335641
228790	Asxl1	-0.222902	6.44956	9.83204	0.00517098	0.0388421
109270	Prr5	-0.644254	3.15415	9.82744	0.00517963	0.038884
16599	Klf3	-0.263773	6.41579	9.82538	0.0051835	0.0388901
74414	Polr3c	0.260636	4.78259	7.84638	0.0109744	0.0632301
117149	Tirap	-0.380258	4.29481	9.81785	0.00519772	0.0389197
215494	Pomgnt2	0.449348	3.28889	8.61274	0.00814581	0.0523535
66537	Pomp	0.219542	6.78331	10.3073	0.00435784	0.0345982
14547	Gdap2	-0.377088	4.60591	9.81483	0.00520343	0.0389197
70349	Copb1	-0.203227	6.96071	9.81355	0.00520586	0.0389197
18984	Por	0.284893	6.68798	8.10509	0.00991258	0.0593772
19261	Sirpa	-0.207117	11.3027	9.80599	0.00522019	0.0389809
59057	Zfp24	-0.290866	5.5318	9.78069	0.00526848	0.0393183
50706	Postn	1.00503	5.017	24.3679	0.000148409	0.00344888
320982	Arl4c	-0.2473	8.41636	9.77361	0.00528209	0.0393546
105014	Rdh14	-0.359619	4.62243	9.77332	0.00528264	0.0393546
231571	Rpap2	-0.514091	3.38179	9.76648	0.00529582	0.0394296
76261	0610040J01Rik	-0.279312	6.97883	9.75741	0.00531336	0.0395161
67533	Ppfibp1	0.446266	4.02646	13.8033	0.00135292	0.0156754
93760	Arid1a	-0.275445	8.10789	9.75489	0.00531824	0.0395195
268373	Ppia	0.262542	9.46564	11.5701	0.00280754	0.0256316
19063	Ppt1	0.157031	8.37606	6.63057	0.0180069	0.0874629
210126	Lpp	-0.471496	4.08189	9.73689	0.00535327	0.0396876
99982	Kdm1a	-0.397336	5.53113	9.8036	0.00535337	0.0396876
217430	Pqlc3	1.23525	2.65108	25.7925	5.60593e-05	0.00169743
378460	Pram1	1.69429	1.87833	10.7813	0.00450219	0.0353024
17258	Mef2a	-0.342371	8.00076	9.8937	0.00536488	0.0397108
108797	Mex3b	-0.43696	4.27501	9.71954	0.00538727	0.0398485
18477	Prdx1	0.663265	7.42099	37.5524	6.71713e-06	0.000405811
21672	Prdx2	0.256593	6.38726	12.5384	0.00203149	0.0205695
19070	Mob4	-0.37181	5.09171	9.70439	0.00541717	0.0399515
54683	Prdx5	0.549137	7.62848	36.4868	6.40918e-06	0.000397843
11758	Prdx6	0.454769	5.37684	22.1507	0.00013276	0.00321961
319880	Tmcc3	-0.382577	7.42313	10.0497	0.00541945	0.0399515
66494	Prelid1	0.442919	7.11992	12.3908	0.00254284	0.0240115
15939	Ier5	-0.305592	6.77086	9.69914	0.00542755	0.0399648
108079	Prkaa2	1.72267	1.73095	33.1054	1.21061e-05	0.000583991
27401	Skp2	-0.653688	2.64505	9.68986	0.00544599	0.0400541
58809	Rnase4	-0.275864	9.96354	9.68068	0.00546431	0.0401237
19085	Prkar1b	0.387031	4.47512	6.963	0.0156809	0.080256
241303	Fam78a	-0.330657	4.73369	9.67993	0.0054658	0.0401237
52846	Cnot11	-0.369083	4.2525	9.67878	0.00546811	0.0401237
18751	Prkcb	0.227119	8.44845	9.05038	0.00690137	0.0469226
66151	Prr13	0.290606	6.45215	7.16251	0.0146144	0.076585
72446	Prr5l	1.09301	3.68314	14.666	0.00150906	0.0169623
270192	Rab6b	-0.299736	7.16469	9.65354	0.00551884	0.0404025
100502774		-0.44283	3.96072	9.64871	0.00552861	0.0404287
19152	Prtn3	3.73661	0.833312	7.56173	0.0156773	0.080256
53869	Rab11a	-0.24194	6.60737	9.64704	0.00553197	0.0404287
70564	Prxl2a	0.439931	3.6103	6.2816	0.0208735	0.0961941
19156	Psap	0.383734	12.9362	27.7078	3.66545e-05	0.00126368
64602	Ireb2	-0.331971	5.47413	9.60918	0.00560926	0.0409144
266781	Snx17	-0.210813	8.05538	9.60817	0.00561134	0.0409144
107272	Psat1	0.358096	6.38146	10.6511	0.00393178	0.0321201
18021	Nfatc3	-0.236028	6.03062	9.59255	0.00564359	0.0411023
380614	Intu	-0.60349	3.08096	9.58693	0.00565524	0.0411635
19165	Psen2	0.492535	5.0979	14.6096	0.00105336	0.0133241
68859	Smim1	-0.378751	4.22877	9.57691	0.00567609	0.0412451
622675	Zfp827	-0.45307	3.19457	9.57685	0.0056762	0.0412451
19171	Psmb10	0.269173	6.68114	12.6975	0.00192833	0.01989
11477	Acvr1	-0.241937	6.12924	9.56241	0.00570639	0.041417
19172	Psmb4	0.289222	7.02365	10.4202	0.00418611	0.033763
19175	Psmb6	0.313033	6.36389	13.3279	0.00157301	0.0175423
16913	Psmb8	0.483814	7.61365	33.0395	1.22622e-05	0.000587061
320333	D830030K20Rik	-1.04455	2.03824	9.55494	0.00575215	0.041592
11811	Apobec2	-1.13121	1.25511	9.54051	0.00575251	0.041592
17761	Map7	-0.400293	4.53728	9.5402	0.00575317	0.041592
237459	Cdk17	-0.308234	4.91022	9.54007	0.00575345	0.041592
16912	Psmb9	0.319594	5.61246	14.8089	0.000991157	0.0127663
19186	Psme1	0.493961	7.32231	55.3175	3.35542e-07	6.1696e-05
18160	Npr1	-0.89217	1.6748	9.52927	0.00577635	0.041656
19188	Psme2	0.550893	6.61446	47.9301	9.64724e-07	0.000114387
23921	Sh2b2	-0.290403	6.33324	9.52697	0.00578125	0.041656
69666	Psmg4	0.61524	3.09446	11.6098	0.00276989	0.0254834
19200	Pstpip1	1.40877	3.53994	28.2376	5.52635e-05	0.00168947
12417	Cbx3	-0.238245	6.27622	9.51817	0.00579999	0.04172
14247	Fli1	-0.333049	6.02008	9.51767	0.00580106	0.04172
216971	Fam222b	-0.386982	3.86258	9.51628	0.00580404	0.04172
382118	Zkscan7	-0.867748	1.97368	9.50243	0.00583371	0.0419095
67035	Dnajb4	-0.495167	4.24589	9.51209	0.00583754	0.0419133
19216	Ptger1	0.230616	7.03614	6.89336	0.0161388	0.0817573
18472	Pafah1b1	-0.2115	7.47229	9.48029	0.00588148	0.0421624
59125	Nek7	-0.200071	7.93949	9.47996	0.0058822	0.0421624
244631	Pskh1	-0.275962	5.3206	9.47835	0.0058857	0.0421637
100503085	Klhl3	-0.625181	2.79568	9.47638	0.00588997	0.0421702
68738	Acss1	-0.276704	6.17522	9.47487	0.00589326	0.0421702
78287	Rbsn	-0.301287	5.74471	9.45934	0.00592712	0.0423886
19219	Ptger4	2.3066	2.73105	33.846	2.17761e-05	0.000874282
321006	Dcaf1	-0.353201	4.29152	9.44692	0.00595435	0.0425263
56458	Foxo1	-0.305037	4.9776	9.44597	0.00595643	0.0425263
73635	Ptges3l	1.58822	-0.404667	6.2935	0.0207677	0.0959505
19221	Ptgfrn	0.782921	7.10308	79.6332	1.93547e-08	8.53662e-06
236792	Mmgt1	-0.302457	5.36058	9.43186	0.00598755	0.0426562
23908	Hs2st1	-0.242033	5.78888	9.43163	0.00598807	0.0426562
74045	Slc36a1os	-1.5413	0.487147	9.42344	0.0060062	0.0427613
19222	Ptgir	1.61246	0.399433	7.43288	0.0129456	0.0704294
639769	Adh6-ps1	-2.5008	-0.364942	9.41526	0.00602439	0.0428427
230654	Lrrc41	-0.235365	5.7367	9.4079	0.00604081	0.0428855
19229	Ptk2b	0.141895	7.75693	6.67832	0.0176501	0.0864583
19231	Ptma	0.270942	9.5784	13.8157	0.00134766	0.0156573
69202	Ptms	0.304166	9.65044	7.73096	0.0118969	0.0666677
66087	Emc3	-0.185081	6.92254	9.40499	0.00604731	0.0428855
26383	Fto	-0.219123	6.09618	9.40021	0.00605801	0.0428899
19260	Ptpn22	0.730963	2.00955	10.3737	0.0042559	0.0341251
18015	Nf1	-0.383942	5.96746	9.55757	0.00606091	0.0428899
19264	Ptprc	0.285269	8.30247	9.71827	0.00538977	0.0398485
30939	Pttg1	0.350019	4.03367	7.86244	0.0109049	0.0629848
433813	Pusl1	0.621326	2.88746	15.0498	0.000921327	0.0121506
52118	Pvr	0.433191	3.45581	8.90227	0.00729711	0.0488799
73137	Prrc1	-0.270062	5.84942	9.37508	0.0061146	0.0431697
97541	Qars	0.354898	6.67767	15.7987	0.000736717	0.0102667
110391	Qdpr	0.275447	5.90189	9.11638	0.00673274	0.0461879
17973	Nck1	-0.372101	4.47641	9.36594	0.00613534	0.0432385
66839	Dele1	-0.328	5.37843	9.36478	0.00613797	0.0432385
52055	Rab11fip5	0.268944	7.73422	7.01789	0.0155136	0.0797526
319996	Golm2	-0.415464	4.44767	9.36119	0.00614614	0.0432479
67844	Rab32	0.283405	6.21171	8.43814	0.00871046	0.0546807
19340	Rab3d	1.04423	3.96212	26.8224	5.46577e-05	0.00168017
11877	Arvcf	-0.324509	6.02953	9.34471	0.0061838	0.0434371
225289	AW554918	-0.614675	3.09515	9.34344	0.00618671	0.0434371
71521	Pds5a	-0.268747	5.95526	9.33535	0.0062053	0.0435435
19349	Rab7	0.242044	7.80327	11.2544	0.00312759	0.027441
226421	Rab7b	2.46884	4.23558	80.7566	1.18508e-07	3.13232e-05
105653	Phyhip	-1.1124	1.05427	9.32439	0.00623058	0.0436485
56805	Zbtb33	-0.31887	4.47781	9.32069	0.00623915	0.0436844
70762	Dclk2	-0.874698	1.65049	9.31734	0.00624689	0.0437145
613258	A730017L22Rik	-1.4429	2.26343	9.95256	0.00632248	0.0442189
19352	Rabggtb	0.468101	4.07923	9.49379	0.00585229	0.0419955
14694	Rack1	0.624619	8.8157	19.9032	0.000382	0.00657589
19363	Rad51b	1.26464	0.529678	8.0692	0.0100528	0.0598529
75646	Rai14	2.43356	3.5019	116.984	7.6212e-10	6.44601e-07
224111	Ubxn7	-0.304172	5.02074	9.27188	0.00635329	0.0443056
74012	Rap2b	0.565537	4.80764	25.3573	6.19021e-05	0.00180541
67433	Ccdc127	-0.310286	4.79416	9.25702	0.00638851	0.0445091
19411	Rarg	1.0456	3.04422	30.251	2.14157e-05	0.000870838
320292	Rasgef1b	0.358909	4.84241	9.92145	0.00500594	0.0380301
19418	Rasgrf2	0.760459	3.86409	19.1461	0.000287629	0.00539816
19395	Rasgrp2	2.22957	1.3772	14.5646	0.00130313	0.0152712
211948	Pde12	-0.407125	3.92748	9.22188	0.00647265	0.0449718
73102	Slc22a23	-1.31096	0.691844	9.21066	0.00649977	0.0451355
243833	Zfp128	-0.612398	2.46744	9.20034	0.00652481	0.0452623
109652	Acy1	-0.397614	3.83673	9.2002	0.00652517	0.0452623
233046	Rasgrp4	0.949804	3.89396	15.459	0.00110757	0.0137762
192678	Rassf3	1.00724	7.11211	37.5891	1.89725e-05	0.000805032
213391	Rassf4	0.414588	7.64755	15.4173	0.000885254	0.0117975
19245	Ptp4a3	-0.251809	7.49558	9.17538	0.00658587	0.0455482
67948	Fbxo28	-0.279414	5.27448	9.17493	0.00658699	0.0455482
18704	Pik3c2a	-0.353224	5.36158	9.17455	0.00658792	0.0455482
15441	Hp1bp3	-0.210305	7.56198	9.17113	0.00659633	0.0455815
67769	Gpatch2	-0.394872	3.97985	9.16323	0.00661583	0.0456913
242570	Raver2	1.48986	-0.0296761	6.83973	0.0165017	0.0828115
107271	Yars	-0.269635	6.38676	9.15137	0.00664522	0.0458444
16195	Il6st	-0.588281	8.6596	10.1343	0.0066528	0.0458445
268448	Phf12	-0.369532	5.73432	9.20733	0.00665423	0.0458445
13205	Ddx3x	-0.266909	8.74479	9.147	0.00665607	0.0458445
57321	Terf2ip	-0.305936	4.94213	9.13342	0.00668996	0.0460529
19652	Rbm3	0.533915	6.79266	7.83683	0.0141565	0.074866
29869	Ulk2	-0.204764	8.35418	9.12684	0.00670644	0.0461164
19664	Rbpj	0.330964	6.97787	7.53908	0.0133091	0.0716386
19663	Rbpms	0.596002	4.25557	14.2722	0.00116875	0.0142851
100532	Rell1	0.699483	4.27046	22.6568	0.000117227	0.0029162
100503309		-1.19594	0.677804	9.11587	0.00673401	0.0461879
545389	Cep170	-0.422342	6.41336	9.52017	0.00673506	0.0461879
20842	Stag1	-0.22818	6.16285	9.11335	0.00674038	0.0461994
19703	Renbp	0.336628	6.74143	22.8642	0.00011145	0.00280489
76438	Rftn1	1.22573	5.04324	62.8908	1.95389e-07	4.34894e-05
20853	Stau1	-0.182739	6.89287	9.09461	0.00678785	0.0464495
50780	Rgs3	0.297476	4.77851	7.65147	0.0118584	0.0665546
217344	Rhbdf2	0.445472	5.02707	15.5474	0.000793681	0.0108977
72114	Zbed3	-0.328648	4.52607	9.08981	0.00680005	0.0464579
11853	Rhoc	0.501335	5.19289	33.5197	1.11738e-05	0.000562549
100861939		-1.64681	-0.370531	9.08622	0.00680923	0.0464705
12778	Ackr3	-1.21891	0.832035	9.08458	0.0068134	0.046474
18642	Pfkm	-0.381427	3.74981	9.08078	0.0068231	0.0465152
69581	Rhou	1.22046	0.749839	7.48797	0.0126615	0.0695395
70729	Nos1ap	-0.574771	3.34106	9.07029	0.00685001	0.0466464
114893	Dcun1d1	-0.293833	4.84653	9.06897	0.00685339	0.0466464
11792	Apex1	-0.323516	4.14366	9.05846	0.00688046	0.0468056
193385	Ripor2	0.929103	3.31776	9.22418	0.00785123	0.0511075
56364	Zmym3	-0.286265	5.62157	9.04423	0.00691731	0.0470058
78416	Rnase6	0.564982	3.82754	10.64	0.00387323	0.0318468
69724	Rnaseh2a	0.301697	4.03789	6.65088	0.0178542	0.0869877
52898	Rnasek	0.228512	6.70836	11.4522	0.00292261	0.0262786
11858	Rnd2	0.947737	1.32635	7.89074	0.0107837	0.0624715
77629	Sphkap	-2.08072	-0.827009	9.0086	0.00701052	0.047512
67245	Peli1	-0.251851	6.11123	9.00366	0.00702355	0.0475656
50849	Rnf10	0.179752	7.56513	6.61299	0.0181402	0.0879088
20668	Sox13	-0.783231	1.63731	9.00048	0.00703197	0.0475712
67702	Rnf149	0.490591	6.6146	26.966	4.31178e-05	0.00143957
217364	Engase	-0.319352	6.18306	8.98848	0.00706378	0.0477454
672511	Rnf213	0.965895	7.27385	43.1365	6.86308e-06	0.000410716
268749	Rnf31	0.391959	5.4372	20.4311	0.000205101	0.00423798
215615	Rnpep	0.317071	7.15812	9.08666	0.00697578	0.0473018
100504586	Gm20300	-1.54254	3.52172	10.2266	0.00710906	0.0479287
100038725	Cep85l	-0.469551	3.20725	8.97124	0.00710978	0.0479287
65257	Asb3	-0.381942	3.85235	8.95005	0.00716675	0.0482697
74734	Rhoh	-0.202953	6.06498	8.94959	0.00716798	0.0482697
19881	Rom1	0.899422	1.6099	15.0762	0.000914032	0.0120921
630579	Zfp808	-0.652375	2.04076	8.93828	0.00719861	0.0484246
55934	Rp9	0.257126	5.36438	7.47777	0.0127135	0.0697349
78521	B230219D22Rik	-0.25705	6.57403	8.9308	0.00721895	0.0485099
234678	D230025D16Rik	-0.385846	4.57009	8.92096	0.0072458	0.0486646
69627	Fam89a	-0.447354	3.49423	8.91206	0.00727019	0.0487941
104570	Ppp4r3b	-0.314929	5.88431	8.91112	0.00727277	0.0487941
19895	Rpia	0.350465	4.46361	14.0996	0.00123309	0.0147426
17082	Il1rl1	-0.44024	4.1775	8.90671	0.00728489	0.0488238
110954	Rpl10	0.49417	9.84093	19.1368	0.000332077	0.00591649
22171	Tyms	-0.714602	3.46141	9.14613	0.00730203	0.048887
226144	Erlin1	-0.258475	5.56951	8.89713	0.0073113	0.0489232
56229	Thsd1	-0.635681	2.50298	8.89573	0.00731517	0.0489234
19896	Rpl10a	0.666592	8.77953	43.8496	1.87009e-06	0.000181113
67025	Rpl11	0.479918	9.1399	24.467	7.60621e-05	0.00207527
269261	Rpl12	0.674868	9.10686	37.7924	6.49117e-06	0.000397843
69957	Cdc16	-0.331247	4.82368	8.87317	0.0073778	0.0492232
114676	4930519F09Rik	-0.826461	1.80268	8.87259	0.00737941	0.0492232
12491	Cd36	-0.817941	4.19423	9.5791	0.00738906	0.0492402
270106	Rpl13	0.50698	8.78838	22.0629	0.000153569	0.00354241
14081	Acsl1	-0.218888	6.08539	8.86751	0.0073936	0.0492402
544809	Gm9796	-0.650708	2.62525	8.85857	0.00741866	0.0493649
230752	Eva1b	-0.37372	4.21829	8.85805	0.00742011	0.0493649
22121	Rpl13a	0.576737	9.96864	27.1011	4.98523e-05	0.0016012
84113	Ptov1	-0.218472	6.35077	8.8349	0.00748543	0.0497473
57370	B4galt3	-0.305135	5.6203	8.8332	0.00749026	0.0497534
67115	Rpl14	0.655958	8.75742	33.6634	1.45183e-05	0.00065086
66480	Rpl15	0.491268	8.74795	24.274	8.06017e-05	0.00215737
104001	Rtn1	-0.230206	7.28823	8.82114	0.00752457	0.0499029
22330	Vcl	-0.450788	4.20091	8.81919	0.00753013	0.0499137
52830	Pnrc2	-0.272019	6.10702	8.81371	0.00754578	0.0499913
319195	Rpl17	0.617152	8.92835	41.3729	2.73176e-06	0.000222166
19899	Rpl18	0.624918	8.88672	36.875	6.43746e-06	0.000397843
74470	Cep72	-1.22031	0.401536	8.80408	0.00757337	0.0500956
72194	Fbxl20	-0.238014	6.33423	8.79882	0.0075885	0.0501601
76808	Rpl18a	0.600785	10.0673	20.7252	0.000281564	0.00533165
19921	Rpl19	0.654457	9.43147	28.2618	4.93862e-05	0.00159223
19933	Rpl21	0.508806	9.63795	28.8088	2.8942e-05	0.00108315
19291	Purb	-0.223516	7.5715	8.78688	0.00762296	0.0502925
73467	1700066M21Rik	-0.570808	2.62758	8.78465	0.00762942	0.050309
67255	Zfp422	-0.351353	4.81511	8.77595	0.00765466	0.0504492
19934	Rpl22	0.534523	8.04191	27.6043	3.97536e-05	0.00135104
66869	Zfp869	-0.423559	5.22186	8.89603	0.00767165	0.0505087
29871	Scmh1	-0.250884	5.26811	8.76326	0.00769165	0.0506141
320404	Itpkb	-0.203463	6.77855	8.75954	0.00770253	0.0506411
53603	Tslp	-1.75491	-0.241983	8.75913	0.00770373	0.0506411
68028	Rpl22l1	0.808806	4.67232	36.9792	5.86156e-06	0.000379417
17308	Mgat1	-0.229524	8.21433	8.75048	0.00772907	0.050755
30928	Zbtb18	-0.190624	7.43279	8.74829	0.00773551	0.050771
239157	Pnma2	-1.52378	0.091194	8.74377	0.00774882	0.0508056
65019	Rpl23	0.763837	9.46819	32.3948	2.78385e-05	0.00104803
268449	Rpl23a	0.531109	9.39782	16.3313	0.000850821	0.011459
68193	Rpl24	0.51523	8.01358	24.4155	8.42638e-05	0.00223185
67226	Tmem19	-0.247381	5.8518	8.73926	0.00776212	0.0508056
19941	Rpl26	0.612817	9.12506	23.0289	0.00015992	0.00362952
68910	Zfp467	-0.235859	6.09213	8.736	0.00777175	0.0508056
19942	Rpl27	0.566519	8.01928	23.0612	0.000143448	0.00338906
26451	Rpl27a	0.471795	9.20758	17.0379	0.000594519	0.00887979
19943	Rpl28	0.526858	9.16517	12.5873	0.00275713	0.0254028
19944	Rpl29	0.494942	8.66963	25.6888	5.73955e-05	0.00172964
223455	Marchf6	-0.243919	7.54994	8.72667	0.00779941	0.0508746
72972	Ccser2	-0.384583	4.02089	8.71591	0.00783141	0.0510571
27367	Rpl3	0.607505	10.2111	33.8306	1.13122e-05	0.000565033
228994	Ythdf1	-0.249636	5.37912	8.71267	0.00784106	0.0510675
19946	Rpl30	0.602027	8.81028	18.1927	0.000582067	0.00871864
114641	Rpl31	0.554396	8.53838	28.3501	3.5208e-05	0.00123053
19951	Rpl32	0.692675	8.61569	24.1742	0.000151024	0.00349006
330409	Cecr2	-2.14096	-0.546958	8.69372	0.00789788	0.0513124
68436	Rpl34	0.610879	7.77064	26.3412	7.11425e-05	0.00198455
66489	Rpl35	0.591777	8.02865	34.1357	1.06082e-05	0.000549234
56273	Pex14	-0.238	5.43918	8.68348	0.00792877	0.0514333
57808	Rpl35a	0.520973	8.24333	27.642	3.77354e-05	0.00129392
54217	Rpl36	0.60303	7.44627	24.1751	0.000118871	0.00295131
14017	Evi2a	-0.254061	7.53788	8.67846	0.00794393	0.0514733
19982	Rpl36a	0.775124	7.62046	27.6748	8.36051e-05	0.00222308
22696	Zfp37	-0.574813	2.50674	8.66865	0.00797371	0.0516062
66483	Rpl36al	0.391912	6.74937	13.528	0.00152103	0.0170471
67281	Rpl37	0.530046	8.35581	15.9388	0.000976005	0.0126514
19981	Rpl37a	0.624549	8.79403	18.4847	0.000562644	0.00851822
225339	Ammecr1l	-0.308609	5.18638	8.65951	0.00800157	0.0516884
67671	Rpl38	0.57335	7.16978	18.4076	0.000510705	0.00800629
30945	Rnf19a	-0.352932	4.27283	8.64046	0.00805998	0.0520127
100316870	Gm17821	-1.28671	5.65156	9.94224	0.00807228	0.0520549
67248	Rpl39	0.841174	1.47959	6.42756	0.0196164	0.0929673
15387	Hnrnpk	-0.227504	8.59274	8.62783	0.00809896	0.0521846
76273	Ndfip2	-0.17989	6.39953	8.62365	0.0081119	0.0522197
67891	Rpl4	0.424246	10.0163	30.3153	2.11349e-05	0.000870838
12771	Ccr3	-1.59969	0.744825	8.62194	0.00811723	0.0522197
50933	Uchl3	-0.392012	3.3723	8.62076	0.00812087	0.0522197
67945	Rpl41	0.651167	8.66235	26.5339	7.52593e-05	0.00205779
79201	Tnfrsf23	-0.387578	3.86428	8.61138	0.00815006	0.0523543
66885	Acadsb	-0.226256	5.97941	8.60509	0.00816968	0.0524485
117592	B3galt6	-0.328821	4.04955	8.60403	0.00817299	0.0524485
15161	Hcfc1	-0.196577	7.41632	8.60222	0.00817867	0.0524584
66206	1110059E24Rik	-0.387274	3.44209	8.59834	0.0081908	0.0525097
14180	Fgf9	-1.58174	0.663796	8.59587	0.00819854	0.0525328
100503670	Rpl5	0.526124	9.8232	39.9116	3.49889e-06	0.000269032
209032	Zc3hav1l	-1.19091	0.598847	8.58968	0.00821801	0.0525442
19988	Rpl6	0.539892	9.86495	33.9141	1.03592e-05	0.00054534
19989	Rpl7	0.504331	9.71463	22.2231	0.000142462	0.00338394
380916	Lrch1	-0.23555	6.47492	8.58871	0.00822104	0.0525442
27176	Rpl7a	0.610649	9.67938	37.5907	5.25192e-06	0.000359978
26961	Rpl8	0.47086	9.64559	23.1082	0.000105054	0.00266563
319758	Rfx7	-0.362259	4.39052	8.57413	0.00826709	0.0527588
240168	Rasgrp3	-0.408853	8.0617	9.01744	0.00832656	0.0530966
20005	Rpl9	0.624062	8.91828	31.2764	2.20355e-05	0.000881907
20482	Skil	-0.267379	7.34636	8.55314	0.00833383	0.0530966
170767	Rfxap	-0.349476	4.11681	8.55223	0.00833675	0.0530966
207474	Kctd12b	-0.515116	3.00756	8.53363	0.00839643	0.0534499
68979	Nol11	-0.254652	4.82449	8.52865	0.0084125	0.0535091
11837	Rplp0	0.619145	10.3132	21.7659	0.00022238	0.00451083
15242	Hhex	-0.245195	6.42033	8.52434	0.00842644	0.0535343
56040	Rplp1	0.560823	10.2911	16.2112	0.00093188	0.0122389
67186	Rplp2	0.564221	9.14366	13.6027	0.00209591	0.0209784
[truncated: 812 more rows]

## Sheet: Background
ENTREZID	SYMBOL
58250	Chst11
50706	Postn
244238	Mrgpre
19143	St14
70757	Hacd2
54338	Slc23a2
11732	Ank
20302	Ccl3
100504230
12977	Csf1
11605	Gla
74012	Rap2b
208618	Etl4
14388	Gab1
11787	Apbb2
192657	Ell2
211612	Ptchd1
71720	Osbpl3
98365	Slamf9
67877	Naa20
12522	Cd83
217082	Hlf
12527	Cd9
331623	Bend3
11674	Aldoa
71602	Myo1e
12091	Glb1
110006	Gusb
14296	Frat1
110094	Phka2
219144	Arl11
20972	Syngr1
232879	Zbtb45
98170	Tmem132a
24088	Tlr2
76612	Lrrc27
72055	Slc38a10
320024	Nceh1
15251	Hif1a
18442	P2ry2
64138	Ctsz
245847	Amdhd2
28240	Trpm2
18792	Plau
17993	Ndufs4
380924	Olfm4
50493	Txnrd1
13852	Stx2
110460	Acat2
14789	P3h3
11565	Adssl1
69955	Fars2
80885	Hcar2
12512	Cd63
65221	Slc15a3
12048	Bcl2l1
69582	Plekhm2
20908	Stx3
11910	Atf3
19221	Ptgfrn
68092	Ncbp2
67815	Sec14l2
242083	Ppm1l
22782	Slc30a1
664883	Nova1
330502	Zfp82
73748	Gadl1
16976	Lrpap1
320528	Vps13c
231642	Alkbh2
74479	Snx11
18612	Etv4
170460	Stard5
64933	Ap3m2
72431	Ceacam18
20352	Sema4b
107476	Acaca
277333	Gm5069
70796	Zdhhc1
12514	Cd68
210741	Kcnk12
12393	Runx2
67391	Fundc2
52187	Rragd
56190	Rbm38
11853	Rhoc
74202	Fblim1
101185	Pot1a
14260	Fmn1
319182	H2bc9
105000	Dnal1
102595	Plekho2
75783	4930431F12Rik
16956	Lpl
67702	Rnf149
380728	Kcnh4
11790	Speg
16000	Igf1
12070	Bex3
228715	Smim26
18160	Npr1
13011	Cst7
12286	Cacna1a
229715	Amigo1
214968	Sema6d
83768	Dpp7
56193	Plek
74026	Msl1
223658	Mroh1
20305	Ccl6
27405	Abcg3
79566	Sh3bp5l
80910	Gpr84
242050	Igsf10
18793	Plaur
72948	Tppp
12642	Ch25h
69804	Tmem147
68011	Snrpg
93747	Echs1
74645	Tent5c
67013	Oma1
14387	Gaa
23790	Coro1c
20303	Ccl4
268451	Rab11fip4
22295	Cdh23
16518	Kcnj2
12043	Bcl2
50917	Galns
12507	Cd5
17972	Ncf4
21341	Taf1c
93842	Igsf9
19215	Ptgds
21991	Tpi1
213469	Lgi3
114143	Atp6v0b
94275	Maged1
22321	Vars
21898	Tlr4
13036	Ctsh
22192	Ube2m
109929	Zbtb25
11425	Apoc4
67885	Mtln
18008	Nes
68165	Fdx2
13033	Ctsd
56209	Gde1
22057	Tob1
320479	C330024D21Rik
228775	Trib3
12332	Capg
18768	Pkib
16402	Itga5
777648	Ighj1
22171	Tyms
235674	Acaa1b
228913	Zfp217
17475	Mpdz
104418	Dgkz
66046	Ndufb5
218214	Kdm1b
11482	Acvrl1
13511	Dsg2
103733	Tubg1
101240	Wdr91
13057	Cyba
59052	Mettl9
76206	Gpr165
108078	Olr1
22042	Tfrc
67789	Dalrd3
68440	Dusp23
71962	Castor1
74775	Lmbr1l
69155	1810030O07Rik
56376	Pdlim5
218035	Vps41
338521	Fa2h
17319	Mif
100041194	Ahnak2
107272	Psat1
24013	Grk1
245469	Pdzd4
432479	4930404N11Rik
12452	Ccng2
231549	Lrrc8d
54725	Cadm1
53605	Nap1l1
100568459	Bc1
73988	4930438A08Rik
381126	Garem1
14453	Gas2
22381	Tceal9
59022	Edf1
212679	Mars2
18611	Pea15a
18807	Pld3
67198	Spats2l
52118	Pvr
223433	Otulinl
24100	Tpra1
66881	Pcyox1
16170	Il16
218461	Pde8b
15526	Hspa9
434402	Gm5617
13849	Ephx1
70617	Fam241a
66917	Chordc1
239554	Foxred2
320343	Lypd6
20585	Hltf
68778	Gucd1
320472	Ppm1e
73822	Mfsd12
73847	Fam110a
66611	Ribc1
69870	Polr3gl
218335	Clptm1l
16543	Mdfic
20750	Spp1
268903	Nrip1
69847	Wnk4
19085	Prkar1b
18655	Pgk1
71601	Ceacam20
15312	Hmgn1
338372	Map3k9
54138	Atxn10
19025	Ctsa
21648	Dynlt1b
269951	Idh2
11534	Adk
18173	Slc11a1
18557	Cdk18
11641
12317	Calr
76192	Abhd12
22344	Vezf1
75646	Rai14
14198	Fhit
243372	Zfp775
12443	Ccnd1
68047	Mpnd
111173	Erc1
73545	1700094D03Rik
56401	P3h1
12259	C1qa
50523	Lats2
12874	Cpd
74464	Zswim5
16564	Kif21a
574428	Zmynd15
74096	Hvcn1
66999	Med28
80287	Apobec3
18750	Prkca
54371	Chst2
52535	Mettl17
11689	Alox5
624713	Gm6525
104445	Cdc42ep1
13681	Eif4a1
56693	Crtap
109205	Sobp
52685	Cd300lg
75415	Arhgap12
210998	Fam91a1
21961	Tns1
68966	Ngdn
330938	Dixdc1
211945	Plekhh1
77531	Anks1b
104111	Adcy3
21844	Tiam1
213573	Cracr2b
14433	Gapdh
20306	Ccl7
21833	Thra
14369	Fzd7
79044	Mrps34
12504	Cd4
81014	Vmn1r58
73204	3110056K07Rik
68977	Haghl
74097	Pop7
63857	Bco1
170736	Parvb
71910	Plpp5
13449	Dok2
56811	Dkk2
22217	Usp12
20183	Rxrg
70625	Med26
140497	Cd300c2
18181	Nrf1
668415	LOC668415
56330	Pdcd5
214639	4930486L24Rik
59093	Pcbp3
192986	Cyb5d2
14718	Got1
11927	Atox1
27425	Atp5l
72477	Tmem87b
54710	Hs3st3b1
12982	Csf2ra
75815	4930470H14Rik
68563	Dpm3
56458	Foxo1
21815	Tgif1
19260	Ptpn22
76501	Commd9
665113	Tnik
21366	Slc6a6
27883	Tango2
246221	Mpst
263406	Plekhg3
64136	Sdf2l1
20681	Sox8
20088	Rps24
71887	Ppm1j
13014	Cstb
30045	Dnajc12
19275	Ptprn
100216537	Snord104
12868	Cox8a
68948	Fam216a
106947	Slc39a3
68161	A930005H10Rik
53945	Slc40a1
72157	Pgm1
217517	Stxbp6
17904	Myl6
67604	Get4
13025	Ctla2b
21926	Tnf
16950	Loxl3
16186	Il2rg
17164	Mapkapk2
12032	Bcan
622675	Zfp827
13804	Endog
19283	Ptprz1
320642	A630066F11Rik
18992	Pou3f2
18190	Nrxn2
80752	Fam20c
16419	Itgb5
76563	Qrsl1
17390	Mmp2
56306	Sinhcaf
93715	Pcdhga7
70103	Znhit1
66506	Psmg3
72349	Dusp3
17136	Mag
268749	Rnf31
14370	Fzd8
19703	Renbp
12212	Chic1
30928	Zbtb18
80912	Pum1
57808	Rpl35a
319655	Podxl2
17153	Mal
100504309	Smim27
215494	Pomgnt2
14082	Fadd
68190	Dubr
22142	Tuba1a
11980	Atp8a1
75620	Kxd1
227620	Uap1l1
216363	Rab3ip
72007	Fndc3b
74349	Fam160a2
17937	Nab2
16337	Insr
70192	Cd209g
407243	Tmem189
66915	Cops9
66077	Aurkaip1
54394	Crlf3
12192	Zfp36l1
24075	Taf10
72324	Plxdc1
53357	Pla2g6
18645	Pfn2
81013	Vmn1r65
77065	Ints7
72042	Cotl1
80286	Tusc3
193740	Hspa1a
18041	Nfs1
381823	Apold1
30059	Timm10
93696	Chrac1
67880	Dcxr
18764	Pkd2
238564	Mylk4
170743	Tlr7
17387	Mmp14
21372	Tbl1x
14456	Gas6
56316	Ggcx
12227	Btg2
19266	Ptprd
68038	Chid1
67680	Sdhb
66939	Aagab
94089	Trim7
67203	Nde1
52864	Slx4
243373	AI854703
330173	2610524H06Rik
14683	Gnas
73671	Sult6b1
15571	Elavl3
224454	Zdhhc14
66343	Tmem177
21933	Tnfrsf10b
75136	Rsph10b
16411	Itgax
66663	Uba5
20788	Srebf2
227737	Niban2
56013	Srcin1
71901	Fam219a
76969	Chst1
56424	Stub1
217430	Pqlc3
108797	Mex3b
75766	Dcstamp
14380	G6pd2
54161	Copg1
14816	Grm1
72560	Naalad2
17909	Myo10
72930	Ppp2r2b
12799	Cnp
353170	Txlng
17979	Ncoa3
380836	Mrs2
56358	Copz2
237758	Zfp454
234723	Txnl4b
14173	Fgf2
57431	Dnajc4
109229	Fam118b
270156	Nkapd1
233046	Rasgrp4
54645	Gripap1
21858	Timp2
74868	Tmem65
101540	Prkd2
72289	Malat1
74748	Slamf8
67732	Iah1
18148	Npm1
56298	Atl2
217695	Zfyve1
16643	Klrd1
382034	Gse1
66102	Cxcl16
22239	Ugt8a
70355	Gprc5c
53970	Rfx5
74229	Paqr8
14109	Fau
17025	Alad
14325	Ftl1
70789	Kynu
66172	Med11
74244	Atg7
17256	Mea1
22029	Traf1
17312	Clec10a
74203	Eif4enif1
108124	Napa
26406	Map3k3
17245	Mdm1
14710	Gngt2
13482	Dpp4
210711	Mcmbp
66169	Tomm7
14701	Gng12
347722	Agap1
75691	Anks6
66128	Mrps36
67184	Ndufa13
105727	Slc38a1
21835	Thrsp
110323	Cox6b1
210544	Tbc1d31
20912	Stxbp3
140858	Wdr5
78749	Filip1l
66156	Anapc11
56422	Hbs1l
28106	Mydgf
14590	Ggh
74205	Acsl3
195522	Zfp691
433273	Gm5523
15273	Hivep2
235043	Tmem205
71665	Fuca1
56417	Adar
320799	Zhx3
21859	Timp3
66230	Mrps28
59001	Pole3
12986	Csf3r
101214	Tra2a
72183	Snx6
76669	1700128F08Rik
228491	Zfp770
269261	Rpl12
69019	Spcs1
75747	Sesn3
100048658	Ddx43
72635	Lins1
108100	Baiap2
66812	Ppcdc
100042807	Eif3j2
66364	Pigbos1
654472	Gm12070
18845	Plxna2
68177	Ebpl
56078	Car5b
80886	Senp3
78330	Ndufv3
21968	Tom1
71984	Sars2
268857	Nlrc3
215474	Sec22c
14681	Gnao1
26888	Clec4a2
227327	B3gnt7
240120	Zfp119b
81910	Rrbp1
13358	Slc25a1
12517	Cd72
68028	Rpl22l1
271424	Ip6k3
19125	Prodh
26451	Rpl27a
66615	Atg4b
16168	Il15
20515	Slc20a1
22268	Upk1b
102339	Cog4
238276	Akap5
74359	4931414P19Rik
382867	Zfp488
66235	Eif1ax
19896	Rpl10a
71729	Rgs12
381510	Dpy19l4
20787	Srebf1
59042	Cope
98910	Usp6nl
56715	Rabgef1
22417	Wnt4
18477	Prdx1
22259	Nr1h3
107173	Gpr137
18952	Septin4
100764	Rita1
216864	Mgl2
233186	Siglecf
73095	Slc25a42
68082	Dusp19
19698	Relb
67952	Tomm20
23980	Pebp1
11804	Aplp2
14020	Evi5
170768	Pfkfb3
17876	Myef2
209416	Gpkow
56392	Shoc2
68184	Denr
18082	Nipsnap1
76454	Fbxo31
68193	Rpl24
20308	Ccl9
27375	Tjp3
72043	Sulf2
80743	Vps16
17768	Mthfd2
641340	Nrbf2
22027	Hsp90b1
98660	Atp1a2
26456	Sema4g
27419	Naglu
12861	Cox6a1
209086	Samd9l
52633	Nit2
69928	Cenps
24057	Sh3yl1
66266	Eapp
72068	Cnot2
13631	Eef2k
224997	Dlgap1
66061	Tctex1d2
100503651	Gm15354
12047	Bcl2a1d
66126	Elof1
73390	Msl3l2
15254	Hint1
19428	Rasl2-9
20744	Strbp
77128	Crebrf
69629	2310039L15Rik
93722	Pcdhga10
21841	Tia1
14728	Lilrb4a
50708	H1f2
54217	Rpl36
19218	Ptger3
140792	Colec12
69906	Slc25a32
66144	Atp6v1f
110796	Tshz1
14788	Gpr162
170786	Cd209a
13244	Degs1
77634	Snapc3
71624	4833411C07Rik
16364	Irf4
19229	Ptk2b
14158	Fer
73739	Cby1
330662	Dock1
217169	Tns4
77717	Smim41
328780	Prss34
117197	Bloc1s4
107508	Eprs
17748	Mt1
74080	Nmnat3
27057	Ncoa4
71683	Gypc
16994	Ltb
12483	Cd22
18746	Pkm
320207	Pik3r5
56644	Clec7a
23880	Fyb
241919	Slc7a14
83558	Tex11
67723	Cep83os
75617	Rps25
623661	Lipt1
16414	Itgb2
17083	Tmed1
68048	Aen
77031	Slc9a8
56700	Glmp
20068	Rps17
57344	As3mt
72982	Tmem138
19074	Prg2
18583	Pde7a
67416	Armcx2
13861	Epx
233781	Xylt1
11746	Anxa4
75476	1700010I02Rik
73225	Fam118a
20621	Snn
664903	Rps15a-ps4
210766	Brcc3
68431	Fbxl15
71846	Syce2
217364	Engase
24014	Rnasel
12616	Cenpb
231571	Rpap2
13401	Dmwd
71817	Tmem50a
26377	Dapp1
54613	St3gal6
22066	Trpc4
227699	Nup188
93723	Pcdhga11
381236	Lipo3
12794	Cnih2
12768	Ccr1
17938	Naca
319272	A130077B15Rik
218877	Sema3g
69053	1810013L24Rik
59095	Fxyd6
80913	Pum2
16475	Ajuba
55950	Bri3
12262	C1qc
74155	Errfi1
14319	Fth1
107227	Macrod1
72899	Macrod2
56743	Lat2
67945	Rpl41
18647	Cdk14
107045	Lars
53881	Slc5a3
12576	Cdkn1b
70839	P2ry12
66508	Lamtor1
58186	Rad18
217370	Cybc1
70873	Cnbd2
19057	Ppp3cc
215418	Csrnp1
66335	Atp6v1c1
14938	Gzma
245945	Rbm47
26949	Vat1
223754	Tbc1d22a
240672	Dusp5
77011	Ticrr
17133	Maff
319849	Plxna4os1
620078	C130026I21Rik
232406	BC035044
19009	Pou6f1
72137	Wdsub1
16420	Itgb6
320541	Slc35e2
67899	Cmc1
18595	Pdgfra
107271	Yars
239319	Card6
67329	1700018L02Rik
80860	Ghdc
21944	Tnfsf12
72308	Brf1
338523	Kdm7a
338369	Tmem220
14586	Gfra2
14854	Gss
13047	Cux1
668572	2610021A01Rik
18596	Pdgfrb
16885	Limk1
12796	Camp
100273	Osbpl9
67157	2610301B20Rik
17991	Ndufa2
319195	Rpl17
19165	Psen2
14360	Fyn
14134	Fcnb
69066	1810010H24Rik
67204	Eif2s2
212706	N4bp3
94227	Pi15
11987	Slc7a1
67871	Mrrf
15441	Hp1bp3
67097	Rps10
73710	Tubb2b
72027	Slc39a4
100503664
11307	Abcg1
214505	Gnptg
78878	Ftx
104444	Rexo2
595136	Ndufs5
70536	Qpct
69747	Zswim7
23900	Hcst
67207	Lsm1
668525	Gm9222
14042	Ext1
11984	Atp6v0c
74735	Trim14
13992	Khdrbs3
226409	Zranb3
107626	Asmt
13030	Ctsb
330836	Slc7a6
79202	Tnfrsf22
56427	Tubd1
69635	Dapk1
216549	Aftph
66098	Chchd6
107684	Coro2a
93841	Uchl4
18029	Nfic
108943	Trmt10a
11687	Alox15
277692	Rps19-ps3
110198	Akr7a5
12774	Ccr5
22771	Zic1
230857	Ece1
79221	Hdac9
100756	Usp30
228876	Zfp334
20276	Scnn1a
18823	Plp1
54646	Ppp1r3f
230787	Themis2
66901	Proz
13205	Ddx3x
66366	Ergic3
78797	Ndor1
68436	Rpl34
12260	C1qb
66111	Tmed3
74411	Plpp6
12751	Tpp1
242960	Fbxl5
70495	Atp6ap2
11603	Agrn
12266	C3
620631	Ttc30a2
235907	Zfp65
28114	Nsun2
69597	Afg3l2
71148	Mier1
103534	Mgat4b
11542	Adora3
71532	Fam217b
223690	Ankrd54
27357	Gyg
230872	Crocc
67225	Rnpc3
68480	Card19
76156	Fam131b
19942	Rpl27
12215	Bsg
56356	Gltp
239393	Lrp12
12124	Bik
83924	Gpr137b
19158	Cyth2
30941	Usp21
78416	Rnase6
56471	Stmn4
245000	Atr
12363	Casp4
66578	Mis18a
72562	Pcbd2
17085	Ly9
57914	Crlf2
106264	0610012G03Rik
28006	Washc2
12525	Cd8a
17434	Mocs2
83486	Rbm5
14276	Folr2
240328	F830016B08Rik
100042008	Gm9794
107527	Il1rl2
78257	Lrrc9
68180	Hyi
20975	Synj2
26557	Homer2
66162	Bola2
326618	Tpm4
66916	Ndufb7
235574	Atp2c1
56378	Arpc3
11792	Apex1
227731	Slc25a25
18260	Ocln
68861	Dipk2a
66889	Rnf128
100039768	1700024F20Rik
54170	Rragc
72404	Wdr44
14936	Gys1
19934	Rpl22
100861602
279766	Rhbdd3
56389	Stx5a
76007	Zmym2
100503359	Ppp1r18os
276852	D11Wsu47e
110954	Rpl10
380732	Milr1
11747	Anxa5
234479	Gm4890
73699	Ppp2r1b
30944	Zfp354c
20832	Ssr4
238317	Mideas
56213	Htra1
436022	Dnaaf3
70423	Tspan15
100040377
104458	Rars
66290	Atp6v1g1
30946	Abt1
14349	Fv1
21824	Thbd
66616	Snx9
26894	Cops7a
21814	Tgfbr3
54194	Akap8l
319670	Eml5
19205	Ptbp1
74187	Katnb1
231821	Adap1
103266	Tmem263
17344	Pias2
68682	Slc44a2
68024	H2bc4
17274	Rab8a
67824	Nmral1
241303	Fam78a
234967	Slc36a4
13046	Celf1
22196	Ube2i
71567	Mcm9
286940	Flnb
108150	Galnt7
18438	P2rx4
19347	Dennd5a
432999	A930007A09Rik
12550	Cdh1
27973	Vkorc1
224250	Cldnd1
12773	Ccr4
83673	Snhg1
72309	Tmem158
207495	Baiap2l2
18218	Dusp8
74045	Slc36a1os
20643	Snrpe
78890	Trmt44
77552	Shisa4
77605	H2az2
14127	Fcer1g
22134	Tgoln1
66047	Mrpl54
21367	Cntn2
171580	Mical1
218442	Serinc5
66576	Uqcrh
243842	Bicra
14004	Chchd2
13043	Cttn
209032	Zc3hav1l
19951	Rpl32
100041840	Gm10408
100504715	Tmppe
69535	Ten1
70248	Dazap1
68526	Gpr155
67698	Fam174a
19242	Ptn
27878	Tada1
69821	Mterf4
241727	Snph
66273	Aamdc
20193	S100a1
109093	Rars2
12490	Cd34
56309	Mycbp
15366	Hmmr
67608	Narf
23831	Car14
67103	Ptgr1
69660	Tmbim1
67884	Cfap410
56437	Rrad
54709	Eif3i
16873	Lhx5
624582	Morf4l1-ps1
69288	Rhobtb1
17132	Maf
98388	Chst10
20454	St3gal5
68151	Wls
613258	A730017L22Rik
233545	Emsy
67067	Romo1
74094	Tjap1
319481	Wdr59
100855	Tbc1d14
56505	Ruvbl1
58249	Fibp
223732	Rtl6
97423	R74862
207474	Kctd12b
108099	Prkag2
27062	Cadps
56695	Pnkd
66538	Rps19bp1
107449	Unc5b
66170	Chchd5
228852	Ppp1r16b
380674	Rdh18-ps
11988	Slc7a2
22051	Trip6
12238	Commd3
101631	Pwwp2b
227707	BC005624
72097	Cracdl
20354	Sema4d
13478	Dpagt1
381406	Trp53rka
226525	Rasal2
16828	Ldha
64297	Gprc5b
17921	Myo7a
116871	Mta3
13690	Eif4g2
654804	4732471J01Rik
106042	Prickle1
241062	Pgap1
15516	Hsp90ab1
66994	Cep19
66822	Fbxo25
17931	Ppp1r12a
100504651
21974	Top2b
72053	Tmub2
58861	Cysltr1
217344	Rhbdf2
56530	Cnpy2
67489	Ap4b1
233651	Dchs1
12523	Cd84
20054	Rps15
67017	Fam210b
11305	Abca2
11490	Adam15
18214	Ddr2
210973	Kbtbd2
232146	Eva1a
229534	Pbxip1
18950	Pnp
267019	Rps15a
21386	Tbx3
224585	Zfp160
74326	Hnrnpr
71481	Alpk1
74241	Chpf
15559	Htr2b
381438	Gm5148
229709	Ahcyl1
117171	1110038F14Rik
70454	Cenpl
22370	Vtn
57741	Noc2l
73469	Rnf38
21685	Tef
14800	Gria2
15361	Hmga1
58859	Efemp2
16979	Lrrn1
97064	Wwtr1
66730	4921531C22Rik
66403	Asf1a
13170	Dbp
19650	Rbl1
111241	Hmga1b
76829	Dok5
234889	Gucy1a2
207785	Csrnp2
214627	Tent4b
50912	Exosc10
269252	Gtf3c4
233877	Kctd13
68938	Aspscr1
16889	Lipa
72198	Mtrex
73174	Tbkbp1
30791	Slc39a1
107889	Gcm2
239420	Csmd3
432486	Gnptab
100604	Lrrc8c
233902	Fbxl19
52064	Coq5
22693	Zfp30
76478	Haus8
21916	Tmod1
67951	Tubb6
64383	Sirt2
407821	Znrf3
18174	Slc11a2
17756	Map2
26433	Plod3
20163	Rsu1
56224	Tspan5
433016	Cstdc4
208501	Ndufaf8
24060	Slc35a1
232337	Zfp637
66124	Josd2
215201	Trmt2b
52906	Ahi1
14862	Gstm1
69221	2410006H16Rik
321006	Dcaf1
16485	Kcna1
70186	Fam162a
234593	Ndrg4
84094	Plvap
58198	Sall1
15223	Foxj1
102103	Mtus1
56174	Nagk
75735	Pank1
74528	Mgme1
16531	Kcnma1
11983	Atpif1
11477	Acvr1
381680	Nxpe5
545276	Gal3st3
16004	Igf2r
69116	Ubr4
78255	Ralgps2
72151	Rfc5
19982	Rpl36a
67936	Wdr55
231912	Katnal1
22317	Vamp1
72754	Arhgef10l
192156	Mvd
100503309
67971	Tppp3
216197	Ckap4
211651	Fancd2
114679	Selenom
12793	Cnih1
64685	Nmi
67671	Rpl38
27402	Pdhx
110350	Dync2h1
241846	Lsm14b
21371	Tbca
30050	Fbxw2
11797	Birc2
16569	Kif3b
107094	Rrp12
72144	Slc37a3
12267	C3ar1
268880	Xxylt1
233987	Zfp958
18412	Sqstm1
13853	Epm2a
68845	Pih1d1
13864	Nr2f6
18795	Plcb1
55936	Ctps2
217306	Cd300e
246196	Zfp277
76295	Atp11b
69786	Tprkb
26403	Map3k11
20668	Sox13
232670	Tspan33
414066	BC037032
360216	Zranb1
72650	2810006K23Rik
208869	Dock3
243780	Dennd11
66483	Rpl36al
12822	Col18a1
14583	Gfpt1
67050	Nkap
15985	Cd79b
78308	Gpr108
140500	Acap3
474156	Zbtb9
276770	Eif5a
18648	Pgam1
12305	Ddr1
18100	Mrpl40
28193	Reep3
19055	Ppp3ca
64214	Rgs18
268449	Rpl23a
100213	Rusc2
69202	Ptms
18483	Palm
16495	Kcna7
66329	Susd3
547127	Tmem181b-ps
21887	Tle3
171504	Apobr
14226	Fkbp1b
66662	Fbxl12os
70603	Mutyh
94254	Rcc1l
11430	Acox1
12336	Capns1
230082	Nol6
69537	Dnase1l1
100862040
97165	Hmgb2
12041	Bckdk
225651	Mppe1
433791	Zfp992
236573	Gbp9
71435	Arhgap21
192231	Hexim1
69125	Cnot8
225363	Etf1
12176	Bnip3
320191	Hook3
27370	Rps26
100900	Hscb
12927	Bcar1
626055	Gm15645
211660	Cspp1
50762	Fbxo6
170753	Zfp704
320940	Atp11c
77889	Lbh
11898	Ass1
67117	Dynlt3
14182	Fgfr1
320586	A630089N07Rik
72203	2610507I01Rik
72554	Utp14a
80291	Rilpl2
235293	Sc5d
17873	Gadd45b
18718	Pip4k2a
19988	Rpl6
67980	Gnpda2
15976	Ifnar2
223693	Tmem184b
14958	H1f0
13829	Dmtn
212391	Lcor
72400	Pinx1
244667	Disc1
79362	Bhlhe41
11484	Aspa
69480	Ttc9
28185	Tomm70a
269630	5031425E22Rik
378702	Serf2
434234	Rexo5
223770	Brd1
241547	Harbi1
16210	Impact
66291	Smim8
22033	Traf5
666257	Zfp660
14827	Pdia3
15444	Hpca
78934	4930581F22Rik
22030	Traf2
19981	Rpl37a
68961	Phkg2
14470	Rabac1
72371	2210408I21Rik
320626	9230105E05Rik
66861	Dnajc10
17533	Mrc1
67563	Ciao3
17001	Ltc4s
99169	AU015228
73830	Eif3k
11492	Adam19
74098	Czib
70567	Fra10ac1
67266	Dipk1a
11745	Anxa3
71971	Zswim1
67149	Nkain1
22177	Tyrobp
56282	Mrpl12
237615	Ankrd52
94282	Sfxn5
14385	Slc37a4
14430	Galt
73652	2210408F21Rik
20383	Srsf3
56043	Akr1e1
71765	Klhdc3
100125262	Trbc1
15446	Hpgd
18633	Pex16
195564	Skint3
212508	Mtg1
223773	Zbed4
68877	Maf1
70383	Cox10
60322	Chst7
18417	Cldn11
68099	Cibar1
23833	Cd52
14284	Fosl2
22186	Uba52
28042	Selenoi
18816	Serpinf2
71514	Sfpq
100504586	Gm20300
71648	Optn
13135	Dad1
263764	Creg2
50793	Orc3
22388	Wdr1
192157	Socs7
17160	Man2b2
56699	Cdc42ep4
29877	Hdgfl3
107975	Pacs1
225348	Wdr36
19336	Rab24
102098	Arhgef18
65019	Rpl23
18993	Pou3f3
17168	Nprl3
117160	Ttyh2
54637	Praf2
102294	Cyp4v3
68052	Rps13
66121	Chchd1
69207	Srsf11
19175	Psmb6
69217	Plekha4
54650	Sfmbt1
407831	Tmem204
66586	Crls1
219249	Tdrd3
13429	Dnm1
66895	Pxdc1
69113	Alkbh3
71955	Ist1
110842	Etfa
67695	Ost4
54712	Plxnc1
239743	Klhl6
100043911	Ppp4r1l-ps
102060	Gadd45gip1
20085	Rps19
625249	Gpx4
100503842	2410022M11Rik
18703	Pigr
100034361	Mfap1b
20530	Slc31a2
213811	BC002059
11576	Afp
22710	Zfp52
75475	Oplah
100043682	Gm10584
72355	Cdpf1
52588	Tspan14
22658	Pcgf2
56742	Psrc1
17420	Mnat1
19679	Pitpnm2
28113	Tinf2
11632	Aip
14252	Flot2
66396	Ccdc82
59050	Nsa2
56708	Clcf1
381810	Lpar5
20084	Rps18
13423	Dnase2a
16801	Arhgef1
237436	Gas2l3
237860	Ssh2
13685	Eif4ebp1
270685	Mthfd1l
319622	Itpripl2
73178	Wasl
56722	Litaf
215928	Mfsd4b5
11593	Aga
20589	Ighmbp2
56055	Gtpbp2
270802	BC048403
76809	Bri3bp
16580	Kifc5b
100042555	Gm13305
20674	Sox2
16783	Lamp1
114604	Prdm15
55979	Agpat1
16154	Il10ra
67647	4930523C07Rik
108077	Skiv2l
11932	Atp1b2
12695	Patj
319939	Tns3
29809	Rabgap1l
71592	Pogk
57423	Atp5j2
56348	Hsd17b12
20826	Snu13
16912	Psmb9
672763	Gm13710
56696	Gpr132
100503659	Cbarp
68487	Tmem140
66067	Gtpbp8
66282	Tma16
70261	Chp2
72960	Top1mt
70315	Hdac8
260299	Cadm4
16407	Itgae
270152	Jaml
29869	Ulk2
80294	Pofut2
217340	Rnf157
399566	Btbd6
11911	Atf4
70209	Tmem143
13855	Epn2
624341	Olfr856-ps1
23853	Def6
110958	M1ap
22778	Ikzf1
18195	Nsf
16329	Inpp1
26905	Eif2s3x
210009	Mtrr
100503670	Rpl5
18034	Nfkb2
207278	Fchsd2
17472	Gbp4
100861753	Gm21188
16001	Igf1r
15975	Ifnar1
106025	Sharpin
11444	Chrnb2
16011	Igfbp5
16651	Sspn
67605	Akt1s1
19653	Rbm4
83560	Tex14
68565	Mrps18a
56747	Sez6l
18146	Npdc1
73668	Ttc21b
19765	Ralbp1
19134	Prpf4b
20405	Sh3gl1
50781	Dkk3
74043	Pex26
66481	Rps21
72535	Aldh1b1
24001	Tiam2
69165	Cd209b
16599	Klf3
104346	Gas8
55949	Eef1b2
77574	Tcaf1
72656	Ints8
226977	Actr1b
68035	Rbm42
17966	Nbr1
12892	Cpox
68545	Ecscr
620419	Zfp963
52231	Ankzf1
17761	Map7
75146	Mfsd13a
18669	Abcb1b
67199	Pfdn1
212627	Prpsap2
19419	Rasgrp1
100040018	Gmfg-ps
403178	Plcxd1
17524	Mpp1
237887	Slfn10-ps
215114	Hip1
56440	Snx1
26896	Med14
67123	Ubap1
66612	Ormdl3
74320	Wdr33
232811	Kmt5c
63830	Kcnq1ot1
74039	Nfam1
109778	Blvra
216881	Wscd1
230596	Prpf38a
270627	Taf1
77532	Jrkl
208624	Alg3
14772	Grk4
14579	Gem
67040	Ddx17
215951	Afg1l
83669	Wdr6
66148	Dnajc15
382118	Zkscan7
27416	Abcc5
237711	Eml6
59045	Stard3
654812	Angptl7
11702	Amd1
268445	Ankrd13b
15528	Hspe1
433745	Gm12816
72147	Zbtb46
231279	Guf1
22031	Traf3
12518	Cd79a
270106	Rpl13
56786	Tmem9b
67025	Rpl11
269642	Nat8l
19089	Prkcsh
319953	Ttll1
434223	Gvin3
18142	Npas1
66874	Ncbp3
218630	Ccno
50877	Neu3
70361	Lman1
50527	Ero1a
69957	Cdc16
28080	Atp5o
665378	Gm7609
21749	Terf1
232975	Atp1a3
106326	Osbpl11
100034251	Wfdc17
14707	Gng5
67220	Plekho1
12891	Cpne6
98685	Trmt1l
74008	Arsg
12370	Casp8
70544	Tmem242
66349	Dmac2
12805	Cntn1
12475	Cd14
13618	Ednrb
56205	Ensa
68875	Tmcc2
56382	Rab9
76261	0610040J01Rik
235406	Snx33
71934	Car13
20877	Aurkb
320950	9330104G04Rik
67229	Prpf18
319262	Fchsd1
14886	Gtf2i
319934	Sbf2
268973	Nlrc4
100710	Pds5b
69551	2310022B05Rik
63913	Niban1
18163	Ctnnd2
55946	Ap3m1
67016	Tbc1d2b
328833	Treml2
231630	Ficd
67115	Rpl14
414085	9330151L19Rik
230796	Wdtc1
272396	Tarsl2
142688	Asb13
271786	Galnt13
18038	Nfkbil1
12337	Capn5
60364	Donson
66272	Cox16
13586	Ear1
66096	Lamtor4
73385	Fam177a
66871	Cpne8
338337	Cog3
329540	Nol4l
14531	Gcm1
71742	Ulk3
106840	Unc119b
319475	Zfp672
67432	Hoga1
100504361	Gm14230
12364	Casp12
57248	Ly6i
13560	E4f1
56040	Rplp1
20042	Rps12
56176	Pigp
108687	Edem2
65963	Tmem176b
22680	Zfp207
56612	Pfdn5
74600	Mrpl47
16598	Klf2
13368	Dffb
52036	Ppp6r3
22153	Tubb4a
99375	Cul4a
216850	Kdm6b
100502630	Gm15545
101612	Grwd1
51886	Fubp1
18074	Nid2
100041677	Zfp984
56349	Net1
381629	Atraid
68708	Rabl2
232784	Zfp212
12151	Bmi1
94214	Spock2
66191	Ier3ip1
50788	Fbxl8
30877	Gnl3
234797	6430548M08Rik
67963	Npc2
21871	Atp6v0a2
72472	Slc16a10
74245	Ctbs
66179	Ogfod3
19899	Rpl18
67283	Slc25a19
66464	Taf12
28250	Slco1a4
17537	Meis3
65256	Asb2
26356	Ing1
70503	Ddo
109934	Abr
11883	Arsa
432442	Akap7
11993	Aup1
67286	Ift22
319162	H2aw
19253	Ptpn18
103220	Ttc41
232807	Ppp1r12c
15194	Htt
99382	Abtb2
59035	Carm1
225049	Ttc7
432745	4930447K03Rik
19363	Rad51b
381259	Tmem237
100042069	Impdh2-ps
69051	Pycr2
67956	Kmt5a
239618	Pdzrn4
67246	Resf1
381199	Tmem151a
24099	Tnfsf13b
14594	Ggta1
100502698	Rubcn
16480	Jup
74154	Unkl
71997	Smg9
107375	Slc25a45
12169	Bmx
235431	Coro2b
22121	Rpl13a
328110	Prpf39
20930	Surf1
433693	Akirin2
19054	Ppp2r3d
56044	Rala
268885	Stfa2l1
22359	Vldlr
233056	Zfp790
70456	Mpc2
230085	Phf24
75612	Gns
30843	Fbxl12
668212	Efr3b
15511	Hspa1b
224860	Plcl2
66536	Nipsnap3b
544809	Gm9796
234582	Ccdc102a
68188	Sympk
19309	Pygm
216543	Cep68
27399	Ip6k1
69440	Dennd6b
66480	Rpl15
109212	Pimreg
71679	Atp5h
50931	Il27ra
230098	Arhgef39
52856	Mtg2
114676	4930519F09Rik
54364	Rpp30
13385	Dlg4
66489	Rpl35
68836	Mrpl52
69606	Mtfmt
319448	Fndc3a
19944	Rpl29
226610	Fam78b
117167	Steap4
20335	Sec61g
19018	Scand1
18712	Pim1
75219	Dusp18
74246	Gale
67095	Trak1
317653	Klk14
70415	Stk26
14420	Galc
72514	Fgfbp3
71723	Dhx34
67096	Mmachc
231238	Sel1l3
69623	Zfp33b
100037282	Rsph3b
227937	Pkp4
66787	Gskip
67180	Yipf5
12005	Axin1
11784	Apba2
56452	Orc6
67998	Retreg3
20441	St3gal3
12653	Chgb
71772	Plbd2
74087	Slc7a13
246738	Dnajc28
108699	Chn1
67441	Isoc2b
76137	Mcur1
70575	Gfod2
66439	Borcs7
213990	Agap3
110119	Mpi
76375	Det1
105171	Arrdc3
24064	Spry2
14132	Fcgrt
320311	Rnf152
22339	Vegfa
66357	Ostc
18103	Nme2
68915	Vars2
74270	Usp20
70762	Dclk2
19296	Pvt1
232801	Lilra5
67072	Cdc37l1
13559	E2f5
67530	Uqcrb
317758	Gimap9
56495	Get3
12766	Cxcr3
17002	Ltf
56486	Gabarap
109552	Sri
241944	Zfp267
66212	Sec61b
14751	Gpi1
104156	Etv5
11739	Slc25a4
243914	Lgi4
234730	Fcsk
192212	Prom2
70381	Tecpr1
67186	Rplp2
53310	Dlg3
67281	Rpl37
73158	Larp1
227525	Dclre1c
19819	Rnaseh1
67290	3110040N11Rik
77727	6030468B19Rik
231915	Uspl1
192897	Itgb4
20557	Slfn3
83396	Glis2
50996	Pdcd7
76311	1110019D14Rik
18717	Pip5k1c
225994	Nmrk1
26889	Cln8
22608	Ybx1
50798	Gne
54484	Mkrn1
106795	Tcf19
239157	Pnma2
27967	Cherp
677044	Gm10653
67238	Fam220a
100862031
71207	Nudt4
218490	Btf3
230027	Coq3
71924	Tube1
72154	Zfp157
12984	Csf2rb2
68969	Eif1b
19651	Rbl2
235604	Camkv
74354	Lrguk
56216	Stx1b
78825	Desi2
13627	Eef1a1
235180	Fez1
16898	Rps2
16177	Il1r1
353211	Prune2
19725	Rfx2
71069	Stox2
268301	Sowahc
217705	Fam161b
213491	Szrd1
20682	Sox9
13605	Ect2
107747	Aldh1l1
68964	Ctc1
56745	C1qtnf1
17916	Myo1f
22340	Vegfb
74450	Pank2
12044	Bcl2a1a
170439	Elovl6
14466	Gba
100503272	Gm11423
30940	Usp25
66926	Trmt6
54601	Foxo4
56350	Arl3
57738	Slc15a2
80907	Lactb
74136	Sec14l1
54673	Sh3glb1
209361	Taf3
382073	Ccdc84
17925	Myo9b
75379	4930599N23Rik
19272	Ptprk
69834	Rab43
76866	Morn1
26411	Map4k1
74570	Zkscan1
72654	Ccdc12
17134	Mafg
233878	Sez6l2
56248	Ak3
66487	Smim4
14254	Flt1
50758	Fbxl17
17311	Kitl
381695	N4bp2l2
216792	Iba57
225912	Cyb561a3
30949	Lcmt1
57913	Pidd1
66125	Sf3b5
71365	Pdss2
20502	Slc16a2
28199	Dcaf11
234362	Zfp868
13653	Egr1
433926	Lrrc8b
17388	Mmp15
75273	Pelp1
21969	Top1
223593	Washc5
22640	Zfp1
70152	Mettl7a1
109245	Lrrc39
224111	Ubxn7
56295	Higd1a
14287	Fpgs
66556	Drap1
13361	Dhfr
20226	Sars
320360	Ric3
110197	Dgkg
74190	Exoc3l4
100041621	Gm3435
109333	Pkn2
380773	Slirp
24074	Taf7
20104	Rps6
170763	Zfp87
231570
73341	Arhgef6
66074	Tmem167
13480	Dpm1
22682	Zfand5
19737	Rgs5
17076	Ly75
116940	Tgs1
66314	Tpd52l2
66365	Ccdc90b
101206	Tada3
237940	Aoc2
231991	Creb5
606736	C920009B18Rik
12263	C2
69812	Abhd11os
12790	Cnga3
20437	Siah1a
320435	Rinl
320080	Zbtb39
16854	Lgals3
78653	Bola3
11867	Arpc1b
78593	Nrip3
69807	Trim32
67296	Socs4
68505	Vps51
16490	Kcna2
19240	Tmsb10
100206	Adprhl2
269389	Tox2
50498	Ebi3
17199	Mc1r
12193	Zfp36l2
240756	Klhl12
100561	Slc15a4
24109	Ubl3
18679	Phka1
228807	Zfp341
18453	P4hb
229644	Trim45
22232	Slc35a2
51885	Tubgcp4
110109	Nop2
17169	Mark3
20595	Smn1
69069	Tmem273
108888	Atad3a
22230	Ufd1
69740	Dph5
268930	Pkmyt1
20351	Sema4a
66921	Prpf38b
68537	Mrpl13
71835	Lancl2
71904	Paqr7
242700	Ifnlr1
57745	Zfp112
20745	Spock1
67801	Pllp
18194	Nsdhl
100504116	Brd3os
227541	Camk1d
54122	Uevld
666372	Gm8066
102115	Dohh
66414	Ndufa12
20103	Rps5
12916	Crem
641376	Tomm40l
217826	Kcnk13
21855	Timm17b
53381	Prdx4
100042948	Gm15760
244885	Sh2d7
14674	Gna13
22272	Uqcrq
69893	Coa7
192198	Lrrc4
54141	Spag5
12988	Csk
381356	Cacfd1
66054	Cndp2
415115	Neurl2
77593	Usp45
268860	Abat
56444	Actr10
56485	Slc2a5
207839	Galnt6
100121	Tdrd7
330256	Gm20559
22343	Lin7c
19222	Ptgir
223626	Them6
12142	Prdm1
18223	Numbl
329735	4933431E20Rik
14675	Gna14
229949	Ak5
213389	Prdm9
171212	Galnt10
20266	Scn1b
70274	Ly6g6e
140483	Hnmt
214952	Rhot2
74152	Stra6l
20091	Rps3a1
100043823	Gm4673
12580	Cdkn2c
93960	Nkd1
74054	4931406B18Rik
22185	U2af2
15450	Lipc
228368	Slc35c1
215748	Cnksr3
[truncated: 10,688 more rows]
